# Supplementary material for: Genome-wide DNA polymorphisms in four Actinidia arguta genotypes based on whole-genome re-sequencing
Source: PLoS One. 2020 Apr 10;15(4):e0219884. doi: 10.1371/journal.pone.0219884 (PMC7147731; doi:10.1371/journal.pone.0219884)
Supplement: S1 Table — (XML) [file pone.0219884.s003.xml]

<?xml version="1.0"?>
<?mso-application progid="Excel.Sheet"?>
<Workbook xmlns="urn:schemas-microsoft-com:office:spreadsheet"
 xmlns:o="urn:schemas-microsoft-com:office:office"
 xmlns:x="urn:schemas-microsoft-com:office:excel"
 xmlns:ss="urn:schemas-microsoft-com:office:spreadsheet"
 xmlns:html="http://www.w3.org/TR/REC-html40">
 <DocumentProperties xmlns="urn:schemas-microsoft-com:office:office">
  <Created>2006-09-16T00:00:00Z</Created>
  <LastSaved>2017-07-19T09:42:18Z</LastSaved>
  <Version>15.00</Version>
 </DocumentProperties>
 <OfficeDocumentSettings xmlns="urn:schemas-microsoft-com:office:office">
  <AllowPNG/>
  <RemovePersonalInformation/>
 </OfficeDocumentSettings>
 <ExcelWorkbook xmlns="urn:schemas-microsoft-com:office:excel">
  <WindowHeight>8748</WindowHeight>
  <WindowWidth>22020</WindowWidth>
  <WindowTopX>0</WindowTopX>
  <WindowTopY>0</WindowTopY>
  <ProtectStructure>False</ProtectStructure>
  <ProtectWindows>False</ProtectWindows>
 </ExcelWorkbook>
 <Styles>
  <Style ss:ID="Default" ss:Name="Normal">
   <Alignment ss:Vertical="Bottom"/>
   <Borders/>
   <Font ss:FontName="宋体" x:CharSet="134" ss:Size="11" ss:Color="#000000"/>
   <Interior/>
   <NumberFormat/>
   <Protection/>
  </Style>
  <Style ss:ID="s62">
   <Font ss:FontName="宋体" x:CharSet="134" ss:Size="11" ss:Color="#000000"/>
  </Style>
  <Style ss:ID="s64">
   <Alignment ss:Horizontal="Left" ss:Vertical="Bottom"/>
   <Font ss:FontName="宋体" x:CharSet="134" ss:Size="14" ss:Color="#000000"/>
  </Style>
  <Style ss:ID="s65">
   <Alignment ss:Vertical="Center"/>
   <Borders/>
   <Font ss:FontName="宋体" x:CharSet="134" ss:Size="12" ss:Color="#000000"/>
   <Interior/>
  </Style>
  <Style ss:ID="s66">
   <Alignment ss:Vertical="Bottom"/>
   <Font ss:FontName="宋体" x:CharSet="134" ss:Size="11" ss:Color="#000000"/>
  </Style>
 </Styles>
 <Worksheet ss:Name="Sheet1">
  <Table ss:ExpandedColumnCount="4" ss:ExpandedRowCount="123" x:FullColumns="1"
   x:FullRows="1" ss:StyleID="s62" ss:DefaultRowHeight="14.55">
   <Column ss:StyleID="s62" ss:AutoFitWidth="0" ss:Width="79.2"/>
   <Column ss:StyleID="s62" ss:AutoFitWidth="0" ss:Width="76.8"/>
   <Column ss:StyleID="s62" ss:AutoFitWidth="0" ss:Width="177"/>
   <Column ss:StyleID="s62" ss:AutoFitWidth="0" ss:Width="163.79999999999998"/>
   <Row ss:AutoFitHeight="0" ss:Height="17.55">
    <Cell ss:Index="2" ss:MergeAcross="2" ss:StyleID="s64"><Data ss:Type="String">S1 Table. Primers used in this study</Data></Cell>
   </Row>
   <Row ss:AutoFitHeight="0">
    <Cell ss:Index="2"><Data ss:Type="String">Name</Data></Cell>
    <Cell><Data ss:Type="String">Forward (5＇-3＇)</Data></Cell>
    <Cell><Data ss:Type="String">Reverse(5＇-3＇)</Data></Cell>
   </Row>
   <Row ss:AutoFitHeight="0" ss:Height="15.45">
    <Cell><Data ss:Type="String">InDel primers</Data></Cell>
    <Cell ss:StyleID="s65"><Data ss:Type="String">Chr1-1</Data></Cell>
    <Cell ss:StyleID="s65"><Data ss:Type="String">GACCCTATGATCTTTCAATTTGGAC</Data></Cell>
    <Cell ss:StyleID="s65"><Data ss:Type="String">GCCTGTCTCTCTCACTTCTGATTT</Data></Cell>
   </Row>
   <Row ss:AutoFitHeight="0" ss:Height="15.45">
    <Cell ss:Index="2" ss:StyleID="s65"><Data ss:Type="String">Chr1-2</Data></Cell>
    <Cell ss:StyleID="s65"><Data ss:Type="String">AGCAATTCAGAACTGAAAGACTAGC</Data></Cell>
    <Cell ss:StyleID="s65"><Data ss:Type="String">GAGTTCTGTTCATTGCTCCTGTATC</Data></Cell>
   </Row>
   <Row ss:AutoFitHeight="0" ss:Height="15.45">
    <Cell ss:Index="2" ss:StyleID="s65"><Data ss:Type="String">Chr1-3</Data></Cell>
    <Cell ss:StyleID="s65"><Data ss:Type="String">ACACTAGTTGCTCTTTGCATCTGTT</Data></Cell>
    <Cell ss:StyleID="s65"><Data ss:Type="String">CGAAATTCCTTTCCAACTACTGTGT</Data></Cell>
   </Row>
   <Row ss:AutoFitHeight="0" ss:Height="15.45">
    <Cell ss:Index="2" ss:StyleID="s65"><Data ss:Type="String">Chr1-4</Data></Cell>
    <Cell ss:StyleID="s65"><Data ss:Type="String">GCTGTAATGCCTGAGTTATGAGTTT</Data></Cell>
    <Cell ss:StyleID="s65"><Data ss:Type="String">TACCTGAAATCAGTTCCATAGTTCC</Data></Cell>
   </Row>
   <Row ss:AutoFitHeight="0" ss:Height="15.45">
    <Cell ss:Index="2" ss:StyleID="s65"><Data ss:Type="String">Chr10-5</Data></Cell>
    <Cell ss:StyleID="s65"><Data ss:Type="String">CATTCCATCTCGTTATTGACCTGT</Data></Cell>
    <Cell ss:StyleID="s65"><Data ss:Type="String">ACCCTTATTAACAAGCGCATTGACT</Data></Cell>
   </Row>
   <Row ss:AutoFitHeight="0" ss:Height="15.45">
    <Cell ss:Index="2" ss:StyleID="s65"><Data ss:Type="String">Chr10-6</Data></Cell>
    <Cell ss:StyleID="s65"><Data ss:Type="String">AGCCACTTCCTCAATTACTTTAAGC</Data></Cell>
    <Cell ss:StyleID="s65"><Data ss:Type="String">CACAAACACGAGCTTAGGAACTATT</Data></Cell>
   </Row>
   <Row ss:AutoFitHeight="0" ss:Height="15.45">
    <Cell ss:Index="2" ss:StyleID="s65"><Data ss:Type="String">Chr10-7</Data></Cell>
    <Cell ss:StyleID="s65"><Data ss:Type="String">TGAATTAGCCACAGGATTGAAC</Data></Cell>
    <Cell ss:StyleID="s65"><Data ss:Type="String">CACCCAATTGAATAGATAGGGAAGT</Data></Cell>
   </Row>
   <Row ss:AutoFitHeight="0" ss:Height="15.45">
    <Cell ss:Index="2" ss:StyleID="s65"><Data ss:Type="String">Chr10-8</Data></Cell>
    <Cell ss:StyleID="s65"><Data ss:Type="String">CTGCTATTCATACCAAAGCAGTAGG</Data></Cell>
    <Cell ss:StyleID="s65"><Data ss:Type="String">TTGTGTAAAGTTTGGTCTCTGTACG</Data></Cell>
   </Row>
   <Row ss:AutoFitHeight="0" ss:Height="15.45">
    <Cell ss:Index="2" ss:StyleID="s65"><Data ss:Type="String">Chr11-9</Data></Cell>
    <Cell ss:StyleID="s65"><Data ss:Type="String">TCTATTCTTTGAGCAAGAGCAACTC</Data></Cell>
    <Cell ss:StyleID="s65"><Data ss:Type="String">CAATCAGGACTAAGCAAGCAATAAC</Data></Cell>
   </Row>
   <Row ss:AutoFitHeight="0" ss:Height="15.45">
    <Cell ss:Index="2" ss:StyleID="s65"><Data ss:Type="String">Chr11-10</Data></Cell>
    <Cell ss:StyleID="s65"><Data ss:Type="String">TGTAAACACCATAGATACCGCTCTT</Data></Cell>
    <Cell ss:StyleID="s65"><Data ss:Type="String">AACGTGTTCTTGTTATCTGTTCCTC</Data></Cell>
   </Row>
   <Row ss:AutoFitHeight="0" ss:Height="15.45">
    <Cell ss:Index="2" ss:StyleID="s65"><Data ss:Type="String">Chr11-11</Data></Cell>
    <Cell ss:StyleID="s65"><Data ss:Type="String">CTTTGCAACTAGAGAAATGCTTCAG</Data></Cell>
    <Cell ss:StyleID="s65"><Data ss:Type="String">CACAAACACGTATAATCCAAGTCCT</Data></Cell>
   </Row>
   <Row ss:AutoFitHeight="0" ss:Height="15.45">
    <Cell ss:Index="2" ss:StyleID="s65"><Data ss:Type="String">Chr11-12</Data></Cell>
    <Cell ss:StyleID="s65"><Data ss:Type="String">GCCAAACGAAGCCTAAGAAACT</Data></Cell>
    <Cell ss:StyleID="s65"><Data ss:Type="String">CGCTGAACTCAAACTAACCATTTAC</Data></Cell>
   </Row>
   <Row ss:AutoFitHeight="0" ss:Height="15.45">
    <Cell ss:Index="2" ss:StyleID="s65"><Data ss:Type="String">Chr12-13</Data></Cell>
    <Cell ss:StyleID="s65"><Data ss:Type="String">GGAAGTTAAGTTCGCTTAGGATTTG</Data></Cell>
    <Cell ss:StyleID="s65"><Data ss:Type="String">TGGTGCAGTATCACATGAGAATAAG</Data></Cell>
   </Row>
   <Row ss:AutoFitHeight="0" ss:Height="15.45">
    <Cell ss:Index="2" ss:StyleID="s65"><Data ss:Type="String">Chr12-14</Data></Cell>
    <Cell ss:StyleID="s65"><Data ss:Type="String">TATGAGGCTCTTTGCTGCTTTATAC</Data></Cell>
    <Cell ss:StyleID="s65"><Data ss:Type="String">CATCTCCTTTCAATCGAACCAT</Data></Cell>
   </Row>
   <Row ss:AutoFitHeight="0" ss:Height="15.45">
    <Cell ss:Index="2" ss:StyleID="s65"><Data ss:Type="String">Chr12-15</Data></Cell>
    <Cell ss:StyleID="s65"><Data ss:Type="String">ATCAGCATGCTAACATGATTTCTCC</Data></Cell>
    <Cell ss:StyleID="s65"><Data ss:Type="String">TTCATGAGAGTTAACGGAACTGACT</Data></Cell>
   </Row>
   <Row ss:AutoFitHeight="0" ss:Height="15.45">
    <Cell ss:Index="2" ss:StyleID="s65"><Data ss:Type="String">Chr12-16</Data></Cell>
    <Cell ss:StyleID="s65"><Data ss:Type="String">ATCAGCATGCTAACATGATTTCTCC</Data></Cell>
    <Cell ss:StyleID="s65"><Data ss:Type="String">TTCATGAGAGTTAACGGAACTGACT</Data></Cell>
   </Row>
   <Row ss:AutoFitHeight="0" ss:Height="15.45">
    <Cell ss:Index="2" ss:StyleID="s65"><Data ss:Type="String">Chr13-17</Data></Cell>
    <Cell ss:StyleID="s65"><Data ss:Type="String">ATTTCTGCTCTCTCCATAATGACAC</Data></Cell>
    <Cell ss:StyleID="s65"><Data ss:Type="String">GATGTCCGTCCTTTCCTCTAGTATT</Data></Cell>
   </Row>
   <Row ss:AutoFitHeight="0" ss:Height="15.45">
    <Cell ss:Index="2" ss:StyleID="s65"><Data ss:Type="String">Chr13-18</Data></Cell>
    <Cell ss:StyleID="s65"><Data ss:Type="String">GGAAACCGACTTTGATTCTATGAGT</Data></Cell>
    <Cell ss:StyleID="s65"><Data ss:Type="String">GCCTTCTATCTATCTCTCGGTTGTT</Data></Cell>
   </Row>
   <Row ss:AutoFitHeight="0" ss:Height="15.45">
    <Cell ss:Index="2" ss:StyleID="s65"><Data ss:Type="String">Chr13-19</Data></Cell>
    <Cell ss:StyleID="s65"><Data ss:Type="String">ACACTTCACTTAGGGTTGGGATTT</Data></Cell>
    <Cell ss:StyleID="s65"><Data ss:Type="String">CATAAGAATTCCTCTGAAGTCTGACC</Data></Cell>
   </Row>
   <Row ss:AutoFitHeight="0" ss:Height="15.45">
    <Cell ss:Index="2" ss:StyleID="s65"><Data ss:Type="String">Chr13-20</Data></Cell>
    <Cell ss:StyleID="s65"><Data ss:Type="String">CATCGCAGTCTACAATTACCTTGAC</Data></Cell>
    <Cell ss:StyleID="s65"><Data ss:Type="String">GGTCGTGTTGACTTTGTTCAAGTAT</Data></Cell>
   </Row>
   <Row ss:AutoFitHeight="0" ss:Height="15.45">
    <Cell ss:Index="2" ss:StyleID="s65"><Data ss:Type="String">Chr14-21</Data></Cell>
    <Cell ss:StyleID="s65"><Data ss:Type="String">TCTTCAATAAGTGTCAACCAGGTGT</Data></Cell>
    <Cell ss:StyleID="s65"><Data ss:Type="String">CTGACTTAGAAAGGCAGTGTTTGTT</Data></Cell>
   </Row>
   <Row ss:AutoFitHeight="0" ss:Height="15.45">
    <Cell ss:Index="2" ss:StyleID="s65"><Data ss:Type="String">Chr14-22</Data></Cell>
    <Cell ss:StyleID="s65"><Data ss:Type="String">TCTTCAATAAGTGTCAACCAGGTGT</Data></Cell>
    <Cell ss:StyleID="s65"><Data ss:Type="String">CTGACTTAGAAAGGCAGTGTTTGTT</Data></Cell>
   </Row>
   <Row ss:AutoFitHeight="0" ss:Height="15.45">
    <Cell ss:Index="2" ss:StyleID="s65"><Data ss:Type="String">Chr14-23</Data></Cell>
    <Cell ss:StyleID="s65"><Data ss:Type="String">ACGCATGCTAGCTTTGGTAACTAAT</Data></Cell>
    <Cell ss:StyleID="s65"><Data ss:Type="String">AACAACTTTGGGCATACTAGCTCTT</Data></Cell>
   </Row>
   <Row ss:AutoFitHeight="0" ss:Height="15.45">
    <Cell ss:Index="2" ss:StyleID="s65"><Data ss:Type="String">Chr14-24</Data></Cell>
    <Cell ss:StyleID="s65"><Data ss:Type="String">ACAACACTCAACCTGTACCCAGTT</Data></Cell>
    <Cell ss:StyleID="s65"><Data ss:Type="String">CCGGTATACTCTCTTCTGATCATTG</Data></Cell>
   </Row>
   <Row ss:AutoFitHeight="0" ss:Height="15.45">
    <Cell ss:Index="2" ss:StyleID="s65"><Data ss:Type="String">Chr15-25</Data></Cell>
    <Cell ss:StyleID="s65"><Data ss:Type="String">CTACAGGACATCCGTAGTTCAAGAG</Data></Cell>
    <Cell ss:StyleID="s65"><Data ss:Type="String">GAGAACCTTGTCTGTCTGTCTGATT</Data></Cell>
   </Row>
   <Row ss:AutoFitHeight="0" ss:Height="15.45">
    <Cell ss:Index="2" ss:StyleID="s65"><Data ss:Type="String">Chr15-26</Data></Cell>
    <Cell ss:StyleID="s65"><Data ss:Type="String">GCTTTCTTCTAATGGTCTCTCCTCT</Data></Cell>
    <Cell ss:StyleID="s65"><Data ss:Type="String">CTCATTGAAGGAGGTATTGCTAATG</Data></Cell>
   </Row>
   <Row ss:AutoFitHeight="0" ss:Height="15.45">
    <Cell ss:Index="2" ss:StyleID="s65"><Data ss:Type="String">Chr15-27</Data></Cell>
    <Cell ss:StyleID="s65"><Data ss:Type="String">GCTTGAAATGTTGGTCTTTACTGG</Data></Cell>
    <Cell ss:StyleID="s65"><Data ss:Type="String">GCTGAAGGTTAAATGCTGATAAGTG</Data></Cell>
   </Row>
   <Row ss:AutoFitHeight="0" ss:Height="15.45">
    <Cell ss:Index="2" ss:StyleID="s65"><Data ss:Type="String">Chr15-28</Data></Cell>
    <Cell ss:StyleID="s65"><Data ss:Type="String">GGTCCCTAAACTAATGCTTGAATCT</Data></Cell>
    <Cell ss:StyleID="s65"><Data ss:Type="String">GAAGGCTCTCTTATTAGGTGCAAAT</Data></Cell>
   </Row>
   <Row ss:AutoFitHeight="0" ss:Height="15.45">
    <Cell ss:Index="2" ss:StyleID="s65"><Data ss:Type="String">Chr16-29</Data></Cell>
    <Cell ss:StyleID="s65"><Data ss:Type="String">TGAAGCCATAGGTACTTGAGAAGAG</Data></Cell>
    <Cell ss:StyleID="s65"><Data ss:Type="String">CCAGAAATAGATATCTTGCCAGTTG</Data></Cell>
   </Row>
   <Row ss:AutoFitHeight="0" ss:Height="15.45">
    <Cell ss:Index="2" ss:StyleID="s65"><Data ss:Type="String">Chr16-30</Data></Cell>
    <Cell ss:StyleID="s65"><Data ss:Type="String">TGAAGCCATAGGTACTTGAGAAGAG</Data></Cell>
    <Cell ss:StyleID="s65"><Data ss:Type="String">CCAGAAATAGATATCTTGCCAGTTG</Data></Cell>
   </Row>
   <Row ss:AutoFitHeight="0" ss:Height="15.45">
    <Cell ss:Index="2" ss:StyleID="s65"><Data ss:Type="String">Chr16-31</Data></Cell>
    <Cell ss:StyleID="s65"><Data ss:Type="String">TGTGTGTATGTATTGCCTCTTTGAC</Data></Cell>
    <Cell ss:StyleID="s65"><Data ss:Type="String">GTATGCAGACTACCTGCATCTTAGC</Data></Cell>
   </Row>
   <Row ss:AutoFitHeight="0" ss:Height="15.45">
    <Cell ss:Index="2" ss:StyleID="s65"><Data ss:Type="String">Chr17-32</Data></Cell>
    <Cell ss:StyleID="s65"><Data ss:Type="String">TAAAGCGATAGAAGCACCAAACTAC</Data></Cell>
    <Cell ss:StyleID="s65"><Data ss:Type="String">TGTCACCTACTAGTTGTCTCAAGCTC</Data></Cell>
   </Row>
   <Row ss:AutoFitHeight="0" ss:Height="15.45">
    <Cell ss:Index="2" ss:StyleID="s65"><Data ss:Type="String">Chr17-33</Data></Cell>
    <Cell ss:StyleID="s65"><Data ss:Type="String">ATCAACTACCTTCTCATGTTGGTGT</Data></Cell>
    <Cell ss:StyleID="s65"><Data ss:Type="String">TGAGAACTAGGAATAAGGACGTGAG</Data></Cell>
   </Row>
   <Row ss:AutoFitHeight="0" ss:Height="15.45">
    <Cell ss:Index="2" ss:StyleID="s65"><Data ss:Type="String">Chr17-34</Data></Cell>
    <Cell ss:StyleID="s65"><Data ss:Type="String">TTGCATCAGGTGTCACTACATAAAC</Data></Cell>
    <Cell ss:StyleID="s65"><Data ss:Type="String">CGTCAACACCTATATCACCTCTTTC</Data></Cell>
   </Row>
   <Row ss:AutoFitHeight="0" ss:Height="15.45">
    <Cell ss:Index="2" ss:StyleID="s65"><Data ss:Type="String">Chr17-35</Data></Cell>
    <Cell ss:StyleID="s65"><Data ss:Type="String">GGGATTTCTCCATCTCATTACAAGT</Data></Cell>
    <Cell ss:StyleID="s65"><Data ss:Type="String">GGTTAGTGACATCAAGTAGGACGAT</Data></Cell>
   </Row>
   <Row ss:AutoFitHeight="0" ss:Height="15.45">
    <Cell ss:Index="2" ss:StyleID="s65"><Data ss:Type="String">Chr18-36</Data></Cell>
    <Cell ss:StyleID="s65"><Data ss:Type="String">GTGTAATCATCTTCAGCCTTGCTAT</Data></Cell>
    <Cell ss:StyleID="s65"><Data ss:Type="String">CCCATGACAATTCTAATCATCTAGC</Data></Cell>
   </Row>
   <Row ss:AutoFitHeight="0" ss:Height="15.45">
    <Cell ss:Index="2" ss:StyleID="s65"><Data ss:Type="String">Chr18-37</Data></Cell>
    <Cell ss:StyleID="s65"><Data ss:Type="String">GGACACATCATCCTTTCTAACAGTC</Data></Cell>
    <Cell ss:StyleID="s65"><Data ss:Type="String">GCAGCATTGGGTTAATAATGTAGTC</Data></Cell>
   </Row>
   <Row ss:AutoFitHeight="0" ss:Height="15.45">
    <Cell ss:Index="2" ss:StyleID="s65"><Data ss:Type="String">Chr18-38</Data></Cell>
    <Cell ss:StyleID="s65"><Data ss:Type="String">TTAAGGACAAAGATATGCACCGTAG</Data></Cell>
    <Cell ss:StyleID="s65"><Data ss:Type="String">GTCTCTTTCGACATGTTTCTGAGAT</Data></Cell>
   </Row>
   <Row ss:AutoFitHeight="0" ss:Height="15.45">
    <Cell ss:Index="2" ss:StyleID="s65"><Data ss:Type="String">Chr18-39</Data></Cell>
    <Cell ss:StyleID="s65"><Data ss:Type="String">ACTTCAATAGCTGAACAAGGACAAC</Data></Cell>
    <Cell ss:StyleID="s65"><Data ss:Type="String">GTACAGAACCTACAGCATCCAAATC</Data></Cell>
   </Row>
   <Row ss:AutoFitHeight="0" ss:Height="15.45">
    <Cell ss:Index="2" ss:StyleID="s65"><Data ss:Type="String">Chr19-40</Data></Cell>
    <Cell ss:StyleID="s65"><Data ss:Type="String">AGAATCCTAACATGTAGCCAAGAAC</Data></Cell>
    <Cell ss:StyleID="s65"><Data ss:Type="String">CAACTGTCTCTCTTGAATCCATCAT</Data></Cell>
   </Row>
   <Row ss:AutoFitHeight="0" ss:Height="15.45">
    <Cell ss:Index="2" ss:StyleID="s65"><Data ss:Type="String">Chr19-41</Data></Cell>
    <Cell ss:StyleID="s65"><Data ss:Type="String">TCGTTAGTGGTTGTGATTGTGTAAG</Data></Cell>
    <Cell ss:StyleID="s65"><Data ss:Type="String">CTAATTTGTTACCCTCTGGGTCTCT</Data></Cell>
   </Row>
   <Row ss:AutoFitHeight="0" ss:Height="15.45">
    <Cell ss:Index="2" ss:StyleID="s65"><Data ss:Type="String">Chr19-42</Data></Cell>
    <Cell ss:StyleID="s65"><Data ss:Type="String">ACCTTGAAACAGTTCGACATCTCT</Data></Cell>
    <Cell ss:StyleID="s65"><Data ss:Type="String">CATGCGATTAGGATAGTCTCCATTT</Data></Cell>
   </Row>
   <Row ss:AutoFitHeight="0" ss:Height="15.45">
    <Cell ss:Index="2" ss:StyleID="s65"><Data ss:Type="String">Chr19-43</Data></Cell>
    <Cell ss:StyleID="s65"><Data ss:Type="String">GTGTGCAGTTGCATATTTACTTACG</Data></Cell>
    <Cell ss:StyleID="s65"><Data ss:Type="String">AACTAGAGGTTTCCAAGATCGAGAG</Data></Cell>
   </Row>
   <Row ss:AutoFitHeight="0" ss:Height="15.45">
    <Cell ss:Index="2" ss:StyleID="s65"><Data ss:Type="String">Chr2-44</Data></Cell>
    <Cell ss:StyleID="s65"><Data ss:Type="String">TGGAGCTAAGCTATCCACTGTATTC</Data></Cell>
    <Cell ss:StyleID="s65"><Data ss:Type="String">CATTGGTGAATTAGTTATGGGACAC</Data></Cell>
   </Row>
   <Row ss:AutoFitHeight="0" ss:Height="15.45">
    <Cell ss:Index="2" ss:StyleID="s65"><Data ss:Type="String">Chr2-45</Data></Cell>
    <Cell ss:StyleID="s65"><Data ss:Type="String">TATTCACCATCGGATTGCTATACTC</Data></Cell>
    <Cell ss:StyleID="s65"><Data ss:Type="String">GGGTTTGTCTACTGTAGTGCATCTT</Data></Cell>
   </Row>
   <Row ss:AutoFitHeight="0" ss:Height="15.45">
    <Cell ss:Index="2" ss:StyleID="s65"><Data ss:Type="String">Chr2-46</Data></Cell>
    <Cell ss:StyleID="s65"><Data ss:Type="String">AGATCCGATTCTCTCTCATTAGGTC</Data></Cell>
    <Cell ss:StyleID="s65"><Data ss:Type="String">AAATCTCTCCTCTATGAACCCAGTT</Data></Cell>
   </Row>
   <Row ss:AutoFitHeight="0" ss:Height="15.45">
    <Cell ss:Index="2" ss:StyleID="s65"><Data ss:Type="String">Chr2-47</Data></Cell>
    <Cell ss:StyleID="s65"><Data ss:Type="String">AAGATCAGGCAAGATTATGACAGG</Data></Cell>
    <Cell ss:StyleID="s65"><Data ss:Type="String">TGTTAAGGGTCGTGTTGAGAGTTAT</Data></Cell>
   </Row>
   <Row ss:AutoFitHeight="0" ss:Height="15.45">
    <Cell ss:Index="2" ss:StyleID="s65"><Data ss:Type="String">Chr20-48</Data></Cell>
    <Cell ss:StyleID="s65"><Data ss:Type="String">CAATGAGTGAAGCAATTCAGTAACC</Data></Cell>
    <Cell ss:StyleID="s65"><Data ss:Type="String">CTGGTATCACTTCTGGGTTAGATTC</Data></Cell>
   </Row>
   <Row ss:AutoFitHeight="0" ss:Height="15.45">
    <Cell ss:Index="2" ss:StyleID="s65"><Data ss:Type="String">Chr20-49</Data></Cell>
    <Cell ss:StyleID="s65"><Data ss:Type="String">CTTTCTGCTCATGGTAGAACACTTC</Data></Cell>
    <Cell ss:StyleID="s65"><Data ss:Type="String">AAGACCTAGGCCATACCTGATACAT</Data></Cell>
   </Row>
   <Row ss:AutoFitHeight="0" ss:Height="15.45">
    <Cell ss:Index="2" ss:StyleID="s65"><Data ss:Type="String">Chr20-50</Data></Cell>
    <Cell ss:StyleID="s65"><Data ss:Type="String">GAGATTTGAACAGCCTACCATCAT</Data></Cell>
    <Cell ss:StyleID="s65"><Data ss:Type="String">CTTTCTCTCTCATTCTCTTCCTCCT</Data></Cell>
   </Row>
   <Row ss:AutoFitHeight="0" ss:Height="15.45">
    <Cell ss:Index="2" ss:StyleID="s65"><Data ss:Type="String">Chr20-51</Data></Cell>
    <Cell ss:StyleID="s65"><Data ss:Type="String">TGGCTCTTCATCCTTGTGTACTATT</Data></Cell>
    <Cell ss:StyleID="s65"><Data ss:Type="String">TGCAGAAATCTCATATTGTCCCTAC</Data></Cell>
   </Row>
   <Row ss:AutoFitHeight="0" ss:Height="15.45">
    <Cell ss:Index="2" ss:StyleID="s65"><Data ss:Type="String">Chr21-52</Data></Cell>
    <Cell ss:StyleID="s65"><Data ss:Type="String">ATAGTGGAGGTAATGCTGAAACCTT</Data></Cell>
    <Cell ss:StyleID="s65"><Data ss:Type="String">GGTTGTATGCCTCCATTATTATGTC</Data></Cell>
   </Row>
   <Row ss:AutoFitHeight="0" ss:Height="15.45">
    <Cell ss:Index="2" ss:StyleID="s65"><Data ss:Type="String">Chr21-53</Data></Cell>
    <Cell ss:StyleID="s65"><Data ss:Type="String">AGACTCTTCAGAGGTCCGATAAACT</Data></Cell>
    <Cell ss:StyleID="s65"><Data ss:Type="String">TGGGTGTAATGAGTAAGAGTGTGTG</Data></Cell>
   </Row>
   <Row ss:AutoFitHeight="0" ss:Height="15.45">
    <Cell ss:Index="2" ss:StyleID="s65"><Data ss:Type="String">Chr21-54</Data></Cell>
    <Cell ss:StyleID="s65"><Data ss:Type="String">GCCCTCATTTGGAATCATACTATAC</Data></Cell>
    <Cell ss:StyleID="s65"><Data ss:Type="String">AGCCAAGAGAACAATCAAGCAC</Data></Cell>
   </Row>
   <Row ss:AutoFitHeight="0" ss:Height="15.45">
    <Cell ss:Index="2" ss:StyleID="s65"><Data ss:Type="String">Chr21-55</Data></Cell>
    <Cell ss:StyleID="s65"><Data ss:Type="String">GAGTTATTGCTGGAGAGTGAATTTG</Data></Cell>
    <Cell ss:StyleID="s65"><Data ss:Type="String">CTCTTCCTCTCTACTTTCGTGAGTG</Data></Cell>
   </Row>
   <Row ss:AutoFitHeight="0" ss:Height="15.45">
    <Cell ss:Index="2" ss:StyleID="s65"><Data ss:Type="String">Chr22-56</Data></Cell>
    <Cell ss:StyleID="s65"><Data ss:Type="String">GACGATATGCAGATAGGATGTTGAT</Data></Cell>
    <Cell ss:StyleID="s65"><Data ss:Type="String">GGCCGTCTTGTAGTAGAAATGTATG</Data></Cell>
   </Row>
   <Row ss:AutoFitHeight="0" ss:Height="15.45">
    <Cell ss:Index="2" ss:StyleID="s65"><Data ss:Type="String">Chr22-57</Data></Cell>
    <Cell ss:StyleID="s65"><Data ss:Type="String">GACAATGTCCGAAACAAGAAGATAC</Data></Cell>
    <Cell ss:StyleID="s65"><Data ss:Type="String">TATGTAGGTAGCTGGCTGAAGTCTC</Data></Cell>
   </Row>
   <Row ss:AutoFitHeight="0" ss:Height="15.45">
    <Cell ss:Index="2" ss:StyleID="s65"><Data ss:Type="String">Chr22-58</Data></Cell>
    <Cell ss:StyleID="s65"><Data ss:Type="String">TTGTGCTTATTCTTGTTCCTCTCTC</Data></Cell>
    <Cell ss:StyleID="s65"><Data ss:Type="String">ATAAGGTAACACAGCATGGATGAAC</Data></Cell>
   </Row>
   <Row ss:AutoFitHeight="0" ss:Height="15.45">
    <Cell ss:Index="2" ss:StyleID="s65"><Data ss:Type="String">Chr22-59</Data></Cell>
    <Cell ss:StyleID="s65"><Data ss:Type="String">CGTATTCTATACAAGCAGGGACATT</Data></Cell>
    <Cell ss:StyleID="s65"><Data ss:Type="String">GCCAAGGATACTTAGCCTATTCAGT</Data></Cell>
   </Row>
   <Row ss:AutoFitHeight="0" ss:Height="15.45">
    <Cell ss:Index="2" ss:StyleID="s65"><Data ss:Type="String">Chr23-60</Data></Cell>
    <Cell ss:StyleID="s65"><Data ss:Type="String">AGACTGGTCGAAATCAGTCAAAGT</Data></Cell>
    <Cell ss:StyleID="s65"><Data ss:Type="String">GGACCCTTCCTCATAAAGTTCTCT</Data></Cell>
   </Row>
   <Row ss:AutoFitHeight="0" ss:Height="15.45">
    <Cell ss:Index="2" ss:StyleID="s65"><Data ss:Type="String">Chr23-61</Data></Cell>
    <Cell ss:StyleID="s65"><Data ss:Type="String">GTTGGTTGATGGAGTTTGGATTAAC</Data></Cell>
    <Cell ss:StyleID="s65"><Data ss:Type="String">ATCATGTTACCACACAGAATGGTTC</Data></Cell>
   </Row>
   <Row ss:AutoFitHeight="0" ss:Height="15.45">
    <Cell ss:Index="2" ss:StyleID="s65"><Data ss:Type="String">Chr23-62</Data></Cell>
    <Cell ss:StyleID="s65"><Data ss:Type="String">GTTCGCCTCATTCCTCTCTAATAAT</Data></Cell>
    <Cell ss:StyleID="s65"><Data ss:Type="String">CCCTTTAACATGGATGAGGTATTG</Data></Cell>
   </Row>
   <Row ss:AutoFitHeight="0" ss:Height="15.45">
    <Cell ss:Index="2" ss:StyleID="s65"><Data ss:Type="String">Chr23-63</Data></Cell>
    <Cell ss:StyleID="s65"><Data ss:Type="String">ATCTAAGGCTCCTCCCTTTATATCC</Data></Cell>
    <Cell ss:StyleID="s65"><Data ss:Type="String">GCTAACCAGCCTAATTCAGAAAGTT</Data></Cell>
   </Row>
   <Row ss:AutoFitHeight="0" ss:Height="15.45">
    <Cell ss:Index="2" ss:StyleID="s65"><Data ss:Type="String">Chr24-64</Data></Cell>
    <Cell ss:StyleID="s65"><Data ss:Type="String">ACTTCTTTGGTGGTTCTAAGGTTCT</Data></Cell>
    <Cell ss:StyleID="s65"><Data ss:Type="String">ACCACAATGTAGCTCCATCACTACT</Data></Cell>
   </Row>
   <Row ss:AutoFitHeight="0" ss:Height="15.45">
    <Cell ss:Index="2" ss:StyleID="s65"><Data ss:Type="String">Chr24-65</Data></Cell>
    <Cell ss:StyleID="s65"><Data ss:Type="String">CTAATGGATACGAACAGATGACAAC</Data></Cell>
    <Cell ss:StyleID="s65"><Data ss:Type="String">AATCTTCGTAGGCTGAGCTAAATGT</Data></Cell>
   </Row>
   <Row ss:AutoFitHeight="0" ss:Height="15.45">
    <Cell ss:Index="2" ss:StyleID="s65"><Data ss:Type="String">Chr24-66</Data></Cell>
    <Cell ss:StyleID="s65"><Data ss:Type="String">ACAGGTATTAGGCTTCCTTTCAAGT</Data></Cell>
    <Cell ss:StyleID="s65"><Data ss:Type="String">TGGTCACGACTAAAGGAGTAGTCTC</Data></Cell>
   </Row>
   <Row ss:AutoFitHeight="0" ss:Height="15.45">
    <Cell ss:Index="2" ss:StyleID="s65"><Data ss:Type="String">Chr24-67</Data></Cell>
    <Cell ss:StyleID="s65"><Data ss:Type="String">TAGAAGTATATGAATGCTCGCAGGT</Data></Cell>
    <Cell ss:StyleID="s65"><Data ss:Type="String">AGATGGAGCCTGAGAGAAAGATAGT</Data></Cell>
   </Row>
   <Row ss:AutoFitHeight="0" ss:Height="15.45">
    <Cell ss:Index="2" ss:StyleID="s65"><Data ss:Type="String">Chr25-68</Data></Cell>
    <Cell ss:StyleID="s65"><Data ss:Type="String">CACTCTGATTCGTTGTTCATGTCT</Data></Cell>
    <Cell ss:StyleID="s65"><Data ss:Type="String">CTGGTTGAACGTTAGGTAGAAGATG</Data></Cell>
   </Row>
   <Row ss:AutoFitHeight="0" ss:Height="15.45">
    <Cell ss:Index="2" ss:StyleID="s65"><Data ss:Type="String">Chr25-69</Data></Cell>
    <Cell ss:StyleID="s65"><Data ss:Type="String">CTTGCAAGCGAAATACTAGGAAGAC</Data></Cell>
    <Cell ss:StyleID="s65"><Data ss:Type="String">GGAAATGAAGAAGTGAGACTGTTGT</Data></Cell>
   </Row>
   <Row ss:AutoFitHeight="0" ss:Height="15.45">
    <Cell ss:Index="2" ss:StyleID="s65"><Data ss:Type="String">Chr25-70</Data></Cell>
    <Cell ss:StyleID="s65"><Data ss:Type="String">ACATTGCACTGTTCCACTTT</Data></Cell>
    <Cell ss:StyleID="s65"><Data ss:Type="String">TAGTCCATTATCTGTAACGGTCCAC</Data></Cell>
   </Row>
   <Row ss:AutoFitHeight="0" ss:Height="15.45">
    <Cell ss:Index="2" ss:StyleID="s65"><Data ss:Type="String">Chr25-71</Data></Cell>
    <Cell ss:StyleID="s65"><Data ss:Type="String">CCTAGTTTGATTTGGACTCAGATTG</Data></Cell>
    <Cell ss:StyleID="s65"><Data ss:Type="String">GTTCATCTCGTTTATCAGCCTAATG</Data></Cell>
   </Row>
   <Row ss:AutoFitHeight="0" ss:Height="15.45">
    <Cell ss:Index="2" ss:StyleID="s65"><Data ss:Type="String">Chr26-72</Data></Cell>
    <Cell ss:StyleID="s65"><Data ss:Type="String">TGTTTAGTATGTCAGCAGGTGAAAG</Data></Cell>
    <Cell ss:StyleID="s65"><Data ss:Type="String">CAAGATCGATACAAGCTCTCAACAT</Data></Cell>
   </Row>
   <Row ss:AutoFitHeight="0" ss:Height="15.45">
    <Cell ss:Index="2" ss:StyleID="s65"><Data ss:Type="String">Chr26-73</Data></Cell>
    <Cell ss:StyleID="s65"><Data ss:Type="String">TCTAGTGAGGTGCGAGTCTTAAATC</Data></Cell>
    <Cell ss:StyleID="s65"><Data ss:Type="String">GGGATTGTAGAGAAAGGAAGAGACT</Data></Cell>
   </Row>
   <Row ss:AutoFitHeight="0" ss:Height="15.45">
    <Cell ss:Index="2" ss:StyleID="s65"><Data ss:Type="String">Chr26-74</Data></Cell>
    <Cell ss:StyleID="s65"><Data ss:Type="String">GTTGGTCTTTCAACATCCATGAC</Data></Cell>
    <Cell ss:StyleID="s65"><Data ss:Type="String">GAGTAATCAAATAGCCACCAAAGGT</Data></Cell>
   </Row>
   <Row ss:AutoFitHeight="0" ss:Height="15.45">
    <Cell ss:Index="2" ss:StyleID="s65"><Data ss:Type="String">Chr26-75</Data></Cell>
    <Cell ss:StyleID="s65"><Data ss:Type="String">AGAGCCATTGCTTCTCTAATTTCAC</Data></Cell>
    <Cell ss:StyleID="s65"><Data ss:Type="String">TTGCCACACTACTGTCTACATTGTC</Data></Cell>
   </Row>
   <Row ss:AutoFitHeight="0" ss:Height="15.45">
    <Cell ss:Index="2" ss:StyleID="s65"><Data ss:Type="String">Chr27-76</Data></Cell>
    <Cell ss:StyleID="s65"><Data ss:Type="String">GATCAATCTGACGGGAAGTGAAT</Data></Cell>
    <Cell ss:StyleID="s65"><Data ss:Type="String">AGGCTAGGGTTTAGATGACTCAGAT</Data></Cell>
   </Row>
   <Row ss:AutoFitHeight="0" ss:Height="15.45">
    <Cell ss:Index="2" ss:StyleID="s65"><Data ss:Type="String">Chr27-77</Data></Cell>
    <Cell ss:StyleID="s65"><Data ss:Type="String">ACACTTAGAATGCATACGTGTTAGC</Data></Cell>
    <Cell ss:StyleID="s65"><Data ss:Type="String">AGCCGCATATGAATACTTGTCAAAC</Data></Cell>
   </Row>
   <Row ss:AutoFitHeight="0" ss:Height="15.45">
    <Cell ss:Index="2" ss:StyleID="s65"><Data ss:Type="String">Chr27-78</Data></Cell>
    <Cell ss:StyleID="s65"><Data ss:Type="String">ACACTTAGAATGCATACGTGTTAGC</Data></Cell>
    <Cell ss:StyleID="s65"><Data ss:Type="String">AGCCGCATATGAATACTTGTCAAAC</Data></Cell>
   </Row>
   <Row ss:AutoFitHeight="0" ss:Height="15.45">
    <Cell ss:Index="2" ss:StyleID="s65"><Data ss:Type="String">Chr27-79</Data></Cell>
    <Cell ss:StyleID="s65"><Data ss:Type="String">CACAGTGATTAAATTGCTGAGAGC</Data></Cell>
    <Cell ss:StyleID="s65"><Data ss:Type="String">CTTACAAGATGATGCCCTATGAAAC</Data></Cell>
   </Row>
   <Row ss:AutoFitHeight="0" ss:Height="15.45">
    <Cell ss:Index="2" ss:StyleID="s65"><Data ss:Type="String">Chr28-80</Data></Cell>
    <Cell ss:StyleID="s65"><Data ss:Type="String">GAGAAGATTAAGAGACGGAGGTGAT</Data></Cell>
    <Cell ss:StyleID="s65"><Data ss:Type="String">GCACGAGTGAATCATGAATAAGAG</Data></Cell>
   </Row>
   <Row ss:AutoFitHeight="0" ss:Height="15.45">
    <Cell ss:Index="2" ss:StyleID="s65"><Data ss:Type="String">Chr28-81</Data></Cell>
    <Cell ss:StyleID="s65"><Data ss:Type="String">CAATCAGCATTCCAGAACTTCTTAC</Data></Cell>
    <Cell ss:StyleID="s65"><Data ss:Type="String">TGTAGTCTCCTGCTTGCAAAGTTAT</Data></Cell>
   </Row>
   <Row ss:AutoFitHeight="0" ss:Height="15.45">
    <Cell ss:Index="2" ss:StyleID="s65"><Data ss:Type="String">Chr28-82</Data></Cell>
    <Cell ss:StyleID="s65"><Data ss:Type="String">CGCTAACCAGAAGTCATTGTCTTAG</Data></Cell>
    <Cell ss:StyleID="s65"><Data ss:Type="String">ACTCTTGGGAGATACAGTGTGAGTG</Data></Cell>
   </Row>
   <Row ss:AutoFitHeight="0" ss:Height="15.45">
    <Cell ss:Index="2" ss:StyleID="s65"><Data ss:Type="String">Chr28-83</Data></Cell>
    <Cell ss:StyleID="s65"><Data ss:Type="String">AAGTAGGTCATGGAAGGAATTAAGC</Data></Cell>
    <Cell ss:StyleID="s65"><Data ss:Type="String">ACCTCCTCCTCACTCTTAATGAAAC</Data></Cell>
   </Row>
   <Row ss:AutoFitHeight="0" ss:Height="15.45">
    <Cell ss:Index="2" ss:StyleID="s65"><Data ss:Type="String">Chr29-84</Data></Cell>
    <Cell ss:StyleID="s65"><Data ss:Type="String">TACCCACCATATGCATTGTATACCT</Data></Cell>
    <Cell ss:StyleID="s65"><Data ss:Type="String">GGATTCCGCTTCTGTAACTTATCTT</Data></Cell>
   </Row>
   <Row ss:AutoFitHeight="0" ss:Height="15.45">
    <Cell ss:Index="2" ss:StyleID="s65"><Data ss:Type="String">Chr29-85</Data></Cell>
    <Cell ss:StyleID="s65"><Data ss:Type="String">ATGAATGACAAAGACAGGTCCATAG</Data></Cell>
    <Cell ss:StyleID="s65"><Data ss:Type="String">GTTGTCGTTTGATATTAACGGAGTG</Data></Cell>
   </Row>
   <Row ss:AutoFitHeight="0" ss:Height="15.45">
    <Cell ss:Index="2" ss:StyleID="s65"><Data ss:Type="String">Chr29-86</Data></Cell>
    <Cell ss:StyleID="s65"><Data ss:Type="String">CATAGCGAGTACCAGGTAAGTTCAT</Data></Cell>
    <Cell ss:StyleID="s65"><Data ss:Type="String">AACGGTAATCACCCGTTAGTAATCT</Data></Cell>
   </Row>
   <Row ss:AutoFitHeight="0" ss:Height="15.45">
    <Cell ss:Index="2" ss:StyleID="s65"><Data ss:Type="String">Chr29-87</Data></Cell>
    <Cell ss:StyleID="s65"><Data ss:Type="String">CATAGCGAGTACCAGGTAAGTTCAT</Data></Cell>
    <Cell ss:StyleID="s65"><Data ss:Type="String">AACGGTAATCACCCGTTAGTAATCT</Data></Cell>
   </Row>
   <Row ss:AutoFitHeight="0" ss:Height="15.45">
    <Cell ss:Index="2" ss:StyleID="s65"><Data ss:Type="String">Chr3-88</Data></Cell>
    <Cell ss:StyleID="s65"><Data ss:Type="String">CTTCATTTCTACTGGAGCCTTCTTT</Data></Cell>
    <Cell ss:StyleID="s65"><Data ss:Type="String">GCTGACTTGCTAACTCAACAGAAAT</Data></Cell>
   </Row>
   <Row ss:AutoFitHeight="0" ss:Height="15.45">
    <Cell ss:Index="2" ss:StyleID="s65"><Data ss:Type="String">Chr3-89</Data></Cell>
    <Cell ss:StyleID="s65"><Data ss:Type="String">AGATCATGAAACAGACTTGATCTCC</Data></Cell>
    <Cell ss:StyleID="s65"><Data ss:Type="String">GTGAGAACGAGGTTGATCACTGT</Data></Cell>
   </Row>
   <Row ss:AutoFitHeight="0" ss:Height="15.45">
    <Cell ss:Index="2" ss:StyleID="s65"><Data ss:Type="String">Chr3-90</Data></Cell>
    <Cell ss:StyleID="s65"><Data ss:Type="String">TCCTTAAGATTAGCATTGTCACTCC</Data></Cell>
    <Cell ss:StyleID="s65"><Data ss:Type="String">TATGGCTCTGGATTTAGTAGCATGT</Data></Cell>
   </Row>
   <Row ss:AutoFitHeight="0" ss:Height="15.45">
    <Cell ss:Index="2" ss:StyleID="s65"><Data ss:Type="String">Chr3-91</Data></Cell>
    <Cell ss:StyleID="s65"><Data ss:Type="String">CTCATTGGCAGAACGTTAAAGTAAG</Data></Cell>
    <Cell ss:StyleID="s65"><Data ss:Type="String">TGAACCCTTCTTCTAGTCATCCTAGT</Data></Cell>
   </Row>
   <Row ss:AutoFitHeight="0" ss:Height="15.45">
    <Cell ss:Index="2" ss:StyleID="s65"><Data ss:Type="String">Chr4-92</Data></Cell>
    <Cell ss:StyleID="s65"><Data ss:Type="String">GATGCACGTATCCACTTGTAATCAT</Data></Cell>
    <Cell ss:StyleID="s65"><Data ss:Type="String">TTGTTGGTAGAACTCCACTCTTTGT</Data></Cell>
   </Row>
   <Row ss:AutoFitHeight="0" ss:Height="15.45">
    <Cell ss:Index="2" ss:StyleID="s65"><Data ss:Type="String">Chr4-93</Data></Cell>
    <Cell ss:StyleID="s65"><Data ss:Type="String">CAGAAGTCTCAGAGAAGCAGAAATC</Data></Cell>
    <Cell ss:StyleID="s65"><Data ss:Type="String">GAACTATGTGAAGCAGGGATTTAAC</Data></Cell>
   </Row>
   <Row ss:AutoFitHeight="0" ss:Height="15.45">
    <Cell ss:Index="2" ss:StyleID="s65"><Data ss:Type="String">Chr4-94</Data></Cell>
    <Cell ss:StyleID="s65"><Data ss:Type="String">GTATTACATGCCTTGGAAAGGAGTT</Data></Cell>
    <Cell ss:StyleID="s65"><Data ss:Type="String">GGAAGAGATTATAGCACACAACCAC</Data></Cell>
   </Row>
   <Row ss:AutoFitHeight="0" ss:Height="15.45">
    <Cell ss:Index="2" ss:StyleID="s65"><Data ss:Type="String">Chr4-95</Data></Cell>
    <Cell ss:StyleID="s65"><Data ss:Type="String">CAGGTATCGGTATTCACAGCACTAT</Data></Cell>
    <Cell ss:StyleID="s65"><Data ss:Type="String">ATTTCTGAACTCCTGACATTCTCTG</Data></Cell>
   </Row>
   <Row ss:AutoFitHeight="0" ss:Height="15.45">
    <Cell ss:Index="2" ss:StyleID="s65"><Data ss:Type="String">Chr5-96</Data></Cell>
    <Cell ss:StyleID="s65"><Data ss:Type="String">ATTCGACCCATTACTACTCAAACCT</Data></Cell>
    <Cell ss:StyleID="s65"><Data ss:Type="String">CCCTTGTAGTTGGTATACTTGTTTG</Data></Cell>
   </Row>
   <Row ss:AutoFitHeight="0" ss:Height="15.45">
    <Cell ss:Index="2" ss:StyleID="s65"><Data ss:Type="String">Chr5-97</Data></Cell>
    <Cell ss:StyleID="s65"><Data ss:Type="String">GCCTCTCTTCTTGAGGTTACAGTCT</Data></Cell>
    <Cell ss:StyleID="s65"><Data ss:Type="String">GGAGCCTAAGTTAAGGAATTTGATG</Data></Cell>
   </Row>
   <Row ss:AutoFitHeight="0" ss:Height="15.45">
    <Cell ss:Index="2" ss:StyleID="s65"><Data ss:Type="String">Chr5-98</Data></Cell>
    <Cell ss:StyleID="s65"><Data ss:Type="String">GCCTCTCTTCTTGAGGTTACAGTCT</Data></Cell>
    <Cell ss:StyleID="s65"><Data ss:Type="String">GGAGCCTAAGTTAAGGAATTTGATG</Data></Cell>
   </Row>
   <Row ss:AutoFitHeight="0" ss:Height="15.45">
    <Cell ss:Index="2" ss:StyleID="s65"><Data ss:Type="String">Chr5-99</Data></Cell>
    <Cell ss:StyleID="s65"><Data ss:Type="String">GTTCAAGATGGTGGAGCATAAATAG</Data></Cell>
    <Cell ss:StyleID="s65"><Data ss:Type="String">TGTATACACGTGCACTCAAATACCT</Data></Cell>
   </Row>
   <Row ss:AutoFitHeight="0" ss:Height="15.45">
    <Cell ss:Index="2" ss:StyleID="s65"><Data ss:Type="String">Chr6-100</Data></Cell>
    <Cell ss:StyleID="s65"><Data ss:Type="String">AGAAGGGTCAGGTTCATATTAGTCC</Data></Cell>
    <Cell ss:StyleID="s65"><Data ss:Type="String">AGAGTGAGCTGCAGTCAAGGTT</Data></Cell>
   </Row>
   <Row ss:AutoFitHeight="0" ss:Height="15.45">
    <Cell ss:Index="2" ss:StyleID="s65"><Data ss:Type="String">Chr6-101</Data></Cell>
    <Cell ss:StyleID="s65"><Data ss:Type="String">GAATAGAATCTCTGTCAGGCATGTT</Data></Cell>
    <Cell ss:StyleID="s65"><Data ss:Type="String">GTTTGAGAGTATGAAATGCACAGC</Data></Cell>
   </Row>
   <Row ss:AutoFitHeight="0" ss:Height="15.45">
    <Cell ss:Index="2" ss:StyleID="s65"><Data ss:Type="String">Chr6-102</Data></Cell>
    <Cell ss:StyleID="s65"><Data ss:Type="String">GCCTCATGAAGTATCTCTTTCCTGT</Data></Cell>
    <Cell ss:StyleID="s65"><Data ss:Type="String">GATTGTGCCATATCGTAGTCTTCAT</Data></Cell>
   </Row>
   <Row ss:AutoFitHeight="0" ss:Height="15.45">
    <Cell ss:Index="2" ss:StyleID="s65"><Data ss:Type="String">Chr6-103</Data></Cell>
    <Cell ss:StyleID="s65"><Data ss:Type="String">ATGAGCTAAGCGTGCTAATATGTTC</Data></Cell>
    <Cell ss:StyleID="s65"><Data ss:Type="String">AACCTTTCTCGGAATTCATCTAGTC</Data></Cell>
   </Row>
   <Row ss:AutoFitHeight="0" ss:Height="15.45">
    <Cell ss:Index="2" ss:StyleID="s65"><Data ss:Type="String">Chr7-104</Data></Cell>
    <Cell ss:StyleID="s65"><Data ss:Type="String">ACCCTACATTCCTCAAATGGTACAG</Data></Cell>
    <Cell ss:StyleID="s65"><Data ss:Type="String">CAGCCTCAAAGTAGAAGATCAACAT</Data></Cell>
   </Row>
   <Row ss:AutoFitHeight="0" ss:Height="15.45">
    <Cell ss:Index="2" ss:StyleID="s65"><Data ss:Type="String">Chr7-105</Data></Cell>
    <Cell ss:StyleID="s65"><Data ss:Type="String">ACCCTACATTCCTCAAATGGTACAG</Data></Cell>
    <Cell ss:StyleID="s65"><Data ss:Type="String">CAGCCTCAAAGTAGAAGATCAACAT</Data></Cell>
   </Row>
   <Row ss:AutoFitHeight="0" ss:Height="15.45">
    <Cell ss:Index="2" ss:StyleID="s65"><Data ss:Type="String">Chr7-106</Data></Cell>
    <Cell ss:StyleID="s65"><Data ss:Type="String">CACCTAATCACCTAAGCGAGTGAC</Data></Cell>
    <Cell ss:StyleID="s65"><Data ss:Type="String">ATTGTGCAGAGCAGCAGTGTC</Data></Cell>
   </Row>
   <Row ss:AutoFitHeight="0" ss:Height="15.45">
    <Cell ss:Index="2" ss:StyleID="s65"><Data ss:Type="String">Chr7-107</Data></Cell>
    <Cell ss:StyleID="s65"><Data ss:Type="String">CACCTAATCACCTAAGCGAGTGAC</Data></Cell>
    <Cell ss:StyleID="s65"><Data ss:Type="String">ATTGTGCAGAGCAGCAGTGTC</Data></Cell>
   </Row>
   <Row ss:AutoFitHeight="0" ss:Height="15.45">
    <Cell ss:Index="2" ss:StyleID="s65"><Data ss:Type="String">Chr8-108</Data></Cell>
    <Cell ss:StyleID="s65"><Data ss:Type="String">ATTAAGTTCCCTATTCCCATTCCTC</Data></Cell>
    <Cell ss:StyleID="s65"><Data ss:Type="String">CAACGTTTATCACGAGCCATTT</Data></Cell>
   </Row>
   <Row ss:AutoFitHeight="0" ss:Height="15.45">
    <Cell ss:Index="2" ss:StyleID="s65"><Data ss:Type="String">Chr8-109</Data></Cell>
    <Cell ss:StyleID="s65"><Data ss:Type="String">ATCACGATGTGCCCAAGATT</Data></Cell>
    <Cell ss:StyleID="s65"><Data ss:Type="String">GTGTGAGTTTAGGTTATTGACTACG</Data></Cell>
   </Row>
   <Row ss:AutoFitHeight="0" ss:Height="15.45">
    <Cell ss:Index="2" ss:StyleID="s65"><Data ss:Type="String">Chr8-110</Data></Cell>
    <Cell ss:StyleID="s65"><Data ss:Type="String">CATTCTCAACAGTCATAGTTGTGCT</Data></Cell>
    <Cell ss:StyleID="s65"><Data ss:Type="String">GTTGTATGGCGTTAATGTTTGGTCT</Data></Cell>
   </Row>
   <Row ss:AutoFitHeight="0" ss:Height="15.45">
    <Cell ss:Index="2" ss:StyleID="s65"><Data ss:Type="String">Chr8-111</Data></Cell>
    <Cell ss:StyleID="s65"><Data ss:Type="String">TTATTGGTTAGAGGGTAAGGCTTGT</Data></Cell>
    <Cell ss:StyleID="s65"><Data ss:Type="String">GAAAGGATCTGAAGAGTTAGCAATG</Data></Cell>
   </Row>
   <Row ss:AutoFitHeight="0" ss:Height="15.45">
    <Cell ss:Index="2" ss:StyleID="s65"><Data ss:Type="String">Chr9-112</Data></Cell>
    <Cell ss:StyleID="s65"><Data ss:Type="String">GCATCTGATTCTTGCATCTCTTAGT</Data></Cell>
    <Cell ss:StyleID="s65"><Data ss:Type="String">TTCCTTCAGGTTCTTTACAACTCAC</Data></Cell>
   </Row>
   <Row ss:AutoFitHeight="0" ss:Height="15.45">
    <Cell ss:Index="2" ss:StyleID="s65"><Data ss:Type="String">Chr9-113</Data></Cell>
    <Cell ss:StyleID="s65"><Data ss:Type="String">GGCATCATCTTCATCTTTGTAGTCT</Data></Cell>
    <Cell ss:StyleID="s65"><Data ss:Type="String">GCGCTTAGTATAACATTCACCACAT</Data></Cell>
   </Row>
   <Row ss:AutoFitHeight="0" ss:Height="15.45">
    <Cell ss:Index="2" ss:StyleID="s65"><Data ss:Type="String">Chr9-114</Data></Cell>
    <Cell ss:StyleID="s65"><Data ss:Type="String">GTCCGCATAAAGTCTGATCACTTC</Data></Cell>
    <Cell ss:StyleID="s65"><Data ss:Type="String">GCTTCATGTCTATAGTGTTGGGTTC</Data></Cell>
   </Row>
   <Row ss:AutoFitHeight="0" ss:Height="15.45">
    <Cell ss:Index="2" ss:StyleID="s65"><Data ss:Type="String">Chr9-115</Data></Cell>
    <Cell ss:StyleID="s65"><Data ss:Type="String">AGTGACTCTAGATGGTGTGAGGTGT</Data></Cell>
    <Cell ss:StyleID="s65"><Data ss:Type="String">GCAAAGCGACATGAAATAAGGT</Data></Cell>
   </Row>
   <Row ss:AutoFitHeight="0" ss:Height="15.45">
    <Cell ss:Index="2" ss:StyleID="s65"><Data ss:Type="String">Chr-116</Data></Cell>
    <Cell ss:StyleID="s65"><Data ss:Type="String">AAAGGAGTTTCAGTTAGGGAGTCAG</Data></Cell>
    <Cell ss:StyleID="s65"><Data ss:Type="String">GTGTGAATTCTGCATTGACTGGTAT</Data></Cell>
   </Row>
   <Row ss:AutoFitHeight="0" ss:Height="15.45">
    <Cell ss:Index="2" ss:StyleID="s65"><Data ss:Type="String">Chr-117</Data></Cell>
    <Cell ss:StyleID="s65"><Data ss:Type="String">TACCGTGCCATCATATTATCCTATC</Data></Cell>
    <Cell ss:StyleID="s65"><Data ss:Type="String">CGAACAAAGTGGAATTTACTGTCTC</Data></Cell>
   </Row>
   <Row ss:AutoFitHeight="0" ss:Height="15.45">
    <Cell ss:Index="2" ss:StyleID="s65"><Data ss:Type="String">Chr-118</Data></Cell>
    <Cell ss:StyleID="s65"><Data ss:Type="String">CATGTAGCATGTGATGAGCTATGTT</Data></Cell>
    <Cell ss:StyleID="s65"><Data ss:Type="String">CTAACTAGCAAGGATTGCATGTTCT</Data></Cell>
   </Row>
   <Row ss:AutoFitHeight="0" ss:Height="15.45">
    <Cell ss:Index="2" ss:StyleID="s65"><Data ss:Type="String">Chr-119</Data></Cell>
    <Cell ss:StyleID="s65"><Data ss:Type="String">GACATGTATTGATGAACCCTGTTCT</Data></Cell>
    <Cell ss:StyleID="s65"><Data ss:Type="String">AGTTTCCAGGTGTGACACAAGTTAC</Data></Cell>
   </Row>
   <Row ss:AutoFitHeight="0" ss:Height="15.45">
    <Cell ss:Index="2" ss:StyleID="s65"><Data ss:Type="String">Chr-120</Data></Cell>
    <Cell ss:StyleID="s65"><Data ss:Type="String">GATACACTGGGAAGAATGTTTATGG</Data></Cell>
    <Cell ss:StyleID="s65"><Data ss:Type="String">GAGGAATTTCGCTAGAAGTTGAGAT</Data></Cell>
   </Row>
   <Row ss:AutoFitHeight="0">
    <Cell ss:Index="2" ss:StyleID="s66"/>
   </Row>
  </Table>
  <WorksheetOptions xmlns="urn:schemas-microsoft-com:office:excel">
   <PageSetup>
    <Header x:Margin="0.3"/>
    <Footer x:Margin="0.3"/>
    <PageMargins x:Bottom="0.75" x:Left="0.7" x:Right="0.7" x:Top="0.75"/>
   </PageSetup>
   <Unsynced/>
   <Selected/>
   <Panes>
    <Pane>
     <Number>3</Number>
     <ActiveRow>11</ActiveRow>
     <ActiveCol>2</ActiveCol>
    </Pane>
   </Panes>
   <ProtectObjects>False</ProtectObjects>
   <ProtectScenarios>False</ProtectScenarios>
  </WorksheetOptions>
 </Worksheet>
</Workbook>
