# Supplementary material for: Genome-wide DNA polymorphisms in four Actinidia arguta genotypes based on whole-genome re-sequencing
Source: PLoS One. 2020 Apr 10;15(4):e0219884. doi: 10.1371/journal.pone.0219884 (PMC7147731; doi:10.1371/journal.pone.0219884)
Supplement: S2 Table — (XML) [file pone.0219884.s004.xml]

<?xml version="1.0"?>
<?mso-application progid="Excel.Sheet"?>
<Workbook xmlns="urn:schemas-microsoft-com:office:spreadsheet"
 xmlns:o="urn:schemas-microsoft-com:office:office"
 xmlns:x="urn:schemas-microsoft-com:office:excel"
 xmlns:ss="urn:schemas-microsoft-com:office:spreadsheet"
 xmlns:html="http://www.w3.org/TR/REC-html40">
 <DocumentProperties xmlns="urn:schemas-microsoft-com:office:office">
  <Author>kiwi</Author>
  <LastAuthor>kiwi</LastAuthor>
  <LastPrinted>2018-01-05T02:21:05Z</LastPrinted>
  <LastSaved>2018-01-05T02:23:21Z</LastSaved>
  <Version>15.00</Version>
 </DocumentProperties>
 <OfficeDocumentSettings xmlns="urn:schemas-microsoft-com:office:office">
  <AllowPNG/>
 </OfficeDocumentSettings>
 <ExcelWorkbook xmlns="urn:schemas-microsoft-com:office:excel">
  <WindowHeight>8748</WindowHeight>
  <WindowWidth>22020</WindowWidth>
  <WindowTopX>0</WindowTopX>
  <WindowTopY>0</WindowTopY>
  <ProtectStructure>False</ProtectStructure>
  <ProtectWindows>False</ProtectWindows>
 </ExcelWorkbook>
 <Styles>
  <Style ss:ID="Default" ss:Name="Normal">
   <Alignment ss:Vertical="Center"/>
   <Borders/>
   <Font ss:FontName="宋体" x:CharSet="134" ss:Size="11" ss:Color="#000000"/>
   <Interior/>
   <NumberFormat/>
   <Protection/>
  </Style>
 </Styles>
 <Worksheet ss:Name="Supplementary Table 2">
  <Table ss:ExpandedColumnCount="10" ss:ExpandedRowCount="34937" x:FullColumns="1"
   x:FullRows="1" ss:DefaultRowHeight="14.55">
   <Column ss:AutoFitWidth="0" ss:Width="78.599999999999994"/>
   <Column ss:AutoFitWidth="0" ss:Width="103.8"/>
   <Column ss:AutoFitWidth="0" ss:Width="58.2"/>
   <Column ss:AutoFitWidth="0" ss:Width="94.8"/>
   <Column ss:Index="6" ss:AutoFitWidth="0" ss:Width="75.600000000000009"/>
   <Column ss:Index="8" ss:AutoFitWidth="0" ss:Width="140.4"/>
   <Column ss:AutoFitWidth="0" ss:Width="144"/>
   <Row ss:AutoFitHeight="0">
    <Cell><Data ss:Type="String">S2 Table.Function annotation of different unigenes in different database </Data></Cell>
   </Row>
   <Row ss:AutoFitHeight="0">
    <Cell><Data ss:Type="String">#GeneID</Data></Cell>
    <Cell><Data ss:Type="String">COG_class_annotation</Data></Cell>
    <Cell><Data ss:Type="String">GO_annotation</Data></Cell>
    <Cell><Data ss:Type="String">KEGG_annotation</Data></Cell>
    <Cell><Data ss:Type="String">KOG_class_annotation</Data></Cell>
    <Cell><Data ss:Type="String">Pfam_annotation</Data></Cell>
    <Cell><Data ss:Type="String">Swissprot_annotation</Data></Cell>
    <Cell><Data ss:Type="String">TrEMBL_annotation</Data></Cell>
    <Cell><Data ss:Type="String">nr_annotation</Data></Cell>
    <Cell><Data ss:Type="String">nt_annotation</Data></Cell>
   </Row>
   <Row ss:AutoFitHeight="0">
    <Cell><Data ss:Type="String">Achn250121-TA</Data></Cell>
    <Cell><Data ss:Type="String">&#45;-</Data></Cell>
    <Cell><Data ss:Type="String">&#45;-</Data></Cell>
    <Cell><Data ss:Type="String">&#45;-</Data></Cell>
    <Cell><Data ss:Type="String">&#45;-</Data></Cell>
    <Cell><Data ss:Type="String">&#45;-</Data></Cell>
    <Cell><Data ss:Type="String">&#45;-</Data></Cell>
    <Cell><Data ss:Type="String">Putative uncharacterized protein {ECO:0000313|EMBL:CAN76961.1} OS=Vitis vinifera (Grape) PE=4 SV=1</Data></Cell>
    <Cell><Data ss:Type="String">PREDICTED: LOW QUALITY PROTEIN: uncharacterized protein LOC103333735 [Prunus mume]</Data></Cell>
    <Cell><Data ss:Type="String">&#45;-</Data></Cell>
   </Row>
   <Row ss:AutoFitHeight="0">
    <Cell><Data ss:Type="String">Achn015311-TA</Data></Cell>
    <Cell><Data ss:Type="String">&#45;-</Data></Cell>
    <Cell><Data ss:Type="String">&#45;-</Data></Cell>
    <Cell><Data ss:Type="String">&#45;-</Data></Cell>
    <Cell><Data ss:Type="String">&#45;-</Data></Cell>
    <Cell><Data ss:Type="String">Frigida-like protein</Data></Cell>
    <Cell><Data ss:Type="String">FRIGIDA-like protein 2 GN=FRL2 OS=Arabidopsis thaliana (Mouse-ear cress) PE=3 SV=1</Data></Cell>
    <Cell><Data ss:Type="String">Uncharacterized protein {ECO:0000313|EMBL:KDO62201.1} OS=Citrus sinensis (Sweet orange) PE=4 SV=1</Data></Cell>
    <Cell><Data ss:Type="String">hypothetical protein CISIN_1g009061mg [Citrus sinensis]</Data></Cell>
    <Cell><Data ss:Type="String">Actinidia deliciosa var. deliciosa polygalacturonase gene, complete cds</Data></Cell>
   </Row>
   <Row ss:AutoFitHeight="0">
    <Cell><Data ss:Type="String">Achn390641-TA</Data></Cell>
    <Cell><Data ss:Type="String">&#45;-</Data></Cell>
    <Cell><Data ss:Type="String">&#45;-</Data></Cell>
    <Cell><Data ss:Type="String">&#45;-</Data></Cell>
    <Cell><Data ss:Type="String">Function unknown </Data></Cell>
    <Cell><Data ss:Type="String">&#45;-</Data></Cell>
    <Cell><Data ss:Type="String">Protein root UVB sensitive 3 {ECO:0000303|PubMed:19515790} OS=Arabidopsis thaliana (Mouse-ear cress) PE=2 SV=1</Data></Cell>
    <Cell><Data ss:Type="String">Uncharacterized protein {ECO:0000313|EnsemblPlants:GLYMA01G07190.1} OS=Glycine max (Soybean) PE=4 SV=2</Data></Cell>
    <Cell><Data ss:Type="String">PREDICTED: LOW QUALITY PROTEIN: UPF0420 protein C16orf58 homolog [Malus domestica]</Data></Cell>
    <Cell><Data ss:Type="String">Glycine max clone Gm14lower_Williams_82 genomic sequence</Data></Cell>
   </Row>
   <Row ss:AutoFitHeight="0">
    <Cell><Data ss:Type="String">Achn327791-TA</Data></Cell>
    <Cell><Data ss:Type="String">General function prediction only </Data></Cell>
    <Cell><Data ss:Type="String">Molecular Function: Rab GTPase activator activity (GO:0005097);; Cellular Component: intracellular (GO:0005622);; Biological Process: positive regulation of Rab GTPase activity (GO:0032851);; Biological Process: response to cadmium ion (GO:0046686);; </Data></Cell>
    <Cell><Data ss:Type="String">&#45;-</Data></Cell>
    <Cell><Data ss:Type="String">Intracellular trafficking, secretion, and vesicular transport </Data></Cell>
    <Cell><Data ss:Type="String">&#45;-</Data></Cell>
    <Cell><Data ss:Type="String">&#45;-</Data></Cell>
    <Cell><Data ss:Type="String">GTPase-activating protein gyp1 {ECO:0000313|EMBL:EXB55184.1} OS=Morus notabilis PE=4 SV=1</Data></Cell>
    <Cell><Data ss:Type="String">GTPase-activating protein gyp1 [Morus notabilis] </Data></Cell>
    <Cell><Data ss:Type="String">Ricinus communis conserved hypothetical protein, mRNA</Data></Cell>
   </Row>
   <Row ss:AutoFitHeight="0">
    <Cell><Data ss:Type="String">Achn336791-TA</Data></Cell>
    <Cell><Data ss:Type="String">&#45;-</Data></Cell>
    <Cell><Data ss:Type="String">Molecular Function: ATP binding (GO:0005524);; Cellular Component: chloroplast (GO:0009507);; </Data></Cell>
    <Cell><Data ss:Type="String">&#45;-</Data></Cell>
    <Cell><Data ss:Type="String">Posttranslational modification, protein turnover, chaperones </Data></Cell>
    <Cell><Data ss:Type="String">&#45;-</Data></Cell>
    <Cell><Data ss:Type="String">Ribulose bisphosphate carboxylase/oxygenase activase 2, chloroplastic (Precursor) GN=RCA2 OS=Larrea tridentata (Creosote bush) PE=2 SV=1</Data></Cell>
    <Cell><Data ss:Type="String">Putative uncharacterized protein {ECO:0000313|EMBL:CBI30513.3} OS=Vitis vinifera (Grape) PE=4 SV=1</Data></Cell>
    <Cell><Data ss:Type="String">PREDICTED: ribulose bisphosphate carboxylase/oxygenase activase, chloroplastic-like [Nelumbo nucifera]</Data></Cell>
    <Cell><Data ss:Type="String">Glycine max ribulose bisphosphate carboxylase/oxygenase activase, chloroplastic-like (RCA11), mRNA &gt;gi|290766484|gb|GQ917183.1| Glycine max cultivar Kefeng No.1 rubisco activase (RCA11) mRNA, complete cds</Data></Cell>
   </Row>
   <Row ss:AutoFitHeight="0">
    <Cell><Data ss:Type="String">Achn235801-TA</Data></Cell>
    <Cell><Data ss:Type="String">Energy production and conversion </Data></Cell>
    <Cell><Data ss:Type="String">Molecular Function: dihydrolipoyl dehydrogenase activity (GO:0004148);; Biological Process: cell redox homeostasis (GO:0045454);; Molecular Function: flavin adenine dinucleotide binding (GO:0050660);; Biological Process: oxidation-reduction process (GO:0055114);; </Data></Cell>
    <Cell><Data ss:Type="String">K00382|0|cmo:103497765|dihydrolipoyl dehydrogenase, mitochondrial-like; K00382 dihydrolipoamide dehydrogenase [EC:1.8.1.4] (A)</Data></Cell>
    <Cell><Data ss:Type="String">Energy production and conversion </Data></Cell>
    <Cell><Data ss:Type="String">Pyridine nucleotide-disulphide oxidoreductase, dimerisation domain;; Pyridine nucleotide-disulphide oxidoreductase;; Pyridine nucleotide-disulphide oxidoreductase;; 3-hydroxyacyl-CoA dehydrogenase, NAD binding domain;; L-lysine 6-monooxygenase (NADPH-requiring);; UDP-glucose/GDP-mannose dehydrogenase family, NAD binding domain;; Protein phosphatase 2C;; Protein phosphatase 2C;; hAT family C-terminal dimerisation region;; Domain of unknown function (DUF4413);; Pyridine nucleotide-disulphide oxidoreductase;; FAD dependent oxidoreductase;; FAD binding domain;; Glucose inhibited division protein A;; NAD(P)-binding Rossmann-like domain;; HI0933-like protein;; Thi4 family</Data></Cell>
    <Cell><Data ss:Type="String">Leghemoglobin reductase (Precursor) GN=FLBR OS=Vigna unguiculata (Cowpea) PE=1 SV=1</Data></Cell>
    <Cell><Data ss:Type="String">Dihydrolipoyl dehydrogenase {ECO:0000256|RuleBase:RU003692} OS=Capsicum annuum (Bell pepper) PE=2 SV=1</Data></Cell>
    <Cell><Data ss:Type="String">PREDICTED: dihydrolipoyl dehydrogenase, mitochondrial-like [Nicotiana tomentosiformis]</Data></Cell>
    <Cell><Data ss:Type="String">PREDICTED: Citrus sinensis dihydrolipoyl dehydrogenase 1, mitochondrial-like (LOC102627107), transcript variant X2, mRNA</Data></Cell>
   </Row>
   <Row ss:AutoFitHeight="0">
    <Cell><Data ss:Type="String">Achn194961-TA</Data></Cell>
    <Cell><Data ss:Type="String">General function prediction only </Data></Cell>
    <Cell><Data ss:Type="String">&#45;-</Data></Cell>
    <Cell><Data ss:Type="String">&#45;-</Data></Cell>
    <Cell><Data ss:Type="String">Posttranslational modification, protein turnover, chaperones </Data></Cell>
    <Cell><Data ss:Type="String">Zinc finger, C3HC4 type (RING finger)</Data></Cell>
    <Cell><Data ss:Type="String">&#45;-</Data></Cell>
    <Cell><Data ss:Type="String">Uncharacterized protein {ECO:0000313|EMBL:EMJ21215.1} OS=Prunus persica (Peach) PE=4 SV=1</Data></Cell>
    <Cell><Data ss:Type="String">PREDICTED: zinc finger protein 598 [Vitis vinifera] </Data></Cell>
    <Cell><Data ss:Type="String">PREDICTED: Nelumbo nucifera E3 ubiquitin-protein ligase HEL2-like (LOC104607117), mRNA</Data></Cell>
   </Row>
   <Row ss:AutoFitHeight="0">
    <Cell><Data ss:Type="String">Achn015951-TA</Data></Cell>
    <Cell><Data ss:Type="String">&#45;-</Data></Cell>
    <Cell><Data ss:Type="String">&#45;-</Data></Cell>
    <Cell><Data ss:Type="String">K03969|5.02201e-24|vvi:100249595|membrane-associated protein VIPP1, chloroplastic; K03969 phage shock protein A (A)</Data></Cell>
    <Cell><Data ss:Type="String">&#45;-</Data></Cell>
    <Cell><Data ss:Type="String">&#45;-</Data></Cell>
    <Cell><Data ss:Type="String">Membrane-associated 30 kDa protein, chloroplastic (Precursor) GN=IM30 OS=Pisum sativum (Garden pea) PE=2 SV=1</Data></Cell>
    <Cell><Data ss:Type="String">Uncharacterized protein {ECO:0000313|EMBL:KCW46085.1} OS=Eucalyptus grandis (Flooded gum) PE=4 SV=1</Data></Cell>
    <Cell><Data ss:Type="String">PREDICTED: probable membrane-associated 30 kDa protein, chloroplastic [Nelumbo nucifera]</Data></Cell>
    <Cell><Data ss:Type="String">&#45;-</Data></Cell>
   </Row>
   <Row ss:AutoFitHeight="0">
    <Cell><Data ss:Type="String">Achn217421-TA</Data></Cell>
    <Cell><Data ss:Type="String">&#45;-</Data></Cell>
    <Cell><Data ss:Type="String">Biological Process: respiratory burst involved in defense response (GO:0002679);; Molecular Function: zinc ion binding (GO:0008270);; Biological Process: plant-type hypersensitive response (GO:0009626);; Biological Process: defense response to bacterium, incompatible interaction (GO:0009816);; Biological Process: defense response to fungus, incompatible interaction (GO:0009817);; Biological Process: protein stabilization (GO:0050821);; Molecular Function: Hsp90 protein binding (GO:0051879);; </Data></Cell>
    <Cell><Data ss:Type="String">K13458|1.47674e-24|pper:PRUPE_ppa022740mg|hypothetical protein; K13458 disease resistance protein (A)</Data></Cell>
    <Cell><Data ss:Type="String">General function prediction only </Data></Cell>
    <Cell><Data ss:Type="String">CHORD;; CHORD</Data></Cell>
    <Cell><Data ss:Type="String">Cysteine and histidine-rich domain-containing protein RAR1 GN=MIO24.17 OS=Arabidopsis thaliana (Mouse-ear cress) PE=1 SV=1</Data></Cell>
    <Cell><Data ss:Type="String">Rar1 protein {ECO:0000313|EMBL:CAL07975.1} (Fragment) OS=Platanus acerifolia (London plane tree) PE=2 SV=1</Data></Cell>
    <Cell><Data ss:Type="String">PREDICTED: cysteine and histidine-rich domain-containing protein RAR1 [Nelumbo nucifera]</Data></Cell>
    <Cell><Data ss:Type="String">PREDICTED: Citrus sinensis cysteine and histidine-rich domain-containing protein RAR1-like (LOC102626257), mRNA</Data></Cell>
   </Row>
   <Row ss:AutoFitHeight="0">
    <Cell><Data ss:Type="String">Achn092791-TA</Data></Cell>
    <Cell><Data ss:Type="String">&#45;-</Data></Cell>
    <Cell><Data ss:Type="String">Cellular Component: membrane (GO:0016020);; Biological Process: intracellular signal transduction (GO:0035556);; </Data></Cell>
    <Cell><Data ss:Type="String">&#45;-</Data></Cell>
    <Cell><Data ss:Type="String">&#45;-</Data></Cell>
    <Cell><Data ss:Type="String">Cornichon protein;; Cornichon protein</Data></Cell>
    <Cell><Data ss:Type="String">Probable protein cornichon homolog 2 GN=At1g12340 OS=Arabidopsis thaliana (Mouse-ear cress) PE=2 SV=2</Data></Cell>
    <Cell><Data ss:Type="String">Uncharacterized protein {ECO:0000313|EMBL:KDO63736.1} OS=Citrus sinensis (Sweet orange) PE=4 SV=1</Data></Cell>
    <Cell><Data ss:Type="String">PREDICTED: probable protein cornichon homolog 2 isoform X2 [Nicotiana tomentosiformis]</Data></Cell>
    <Cell><Data ss:Type="String">Cucumis melo genomic chromosome, chr_6</Data></Cell>
   </Row>
   <Row ss:AutoFitHeight="0">
    <Cell><Data ss:Type="String">Achn074921-TA</Data></Cell>
    <Cell><Data ss:Type="String">Transcription </Data></Cell>
    <Cell><Data ss:Type="String">&#45;-</Data></Cell>
    <Cell><Data ss:Type="String">&#45;-</Data></Cell>
    <Cell><Data ss:Type="String">Signal transduction mechanisms </Data></Cell>
    <Cell><Data ss:Type="String">Organic solute transporter Ostalpha</Data></Cell>
    <Cell><Data ss:Type="String">DNA-directed RNA polymerase subunit beta {ECO:0000255|HAMAP-Rule:MF_01321} OS=Platanus occidentalis (Sycamore) PE=3 SV=1</Data></Cell>
    <Cell><Data ss:Type="String">Putative uncharacterized protein {ECO:0000313|EMBL:CCB45266.1} OS=Vitis vinifera (Grape) PE=4 SV=1</Data></Cell>
    <Cell><Data ss:Type="String">PREDICTED: transmembrane protein 184A-like [Vitis vinifera]</Data></Cell>
    <Cell><Data ss:Type="String">Actinidia deliciosa var. deliciosa polygalacturonase gene, complete cds</Data></Cell>
   </Row>
   <Row ss:AutoFitHeight="0">
    <Cell><Data ss:Type="String">Achn035981-TA</Data></Cell>
    <Cell><Data ss:Type="String">&#45;-</Data></Cell>
    <Cell><Data ss:Type="String">Biological Process: gibberellic acid mediated signaling pathway (GO:0009740);; Biological Process: seed dormancy process (GO:0010162);; Cellular Component: anchored component of membrane (GO:0031225);; </Data></Cell>
    <Cell><Data ss:Type="String">&#45;-</Data></Cell>
    <Cell><Data ss:Type="String">&#45;-</Data></Cell>
    <Cell><Data ss:Type="String">&#45;-</Data></Cell>
    <Cell><Data ss:Type="String">Uncharacterized GPI-anchored protein At4g28100 (Precursor) GN=At4g28100 OS=Arabidopsis thaliana (Mouse-ear cress) PE=1 SV=1</Data></Cell>
    <Cell><Data ss:Type="String">Putative uncharacterized protein {ECO:0000313|EMBL:CCB43272.1} OS=Vitis vinifera (Grape) PE=4 SV=1</Data></Cell>
    <Cell><Data ss:Type="String">PREDICTED: uncharacterized GPI-anchored protein At4g28100 [Vitis vinifera]</Data></Cell>
    <Cell><Data ss:Type="String">&#45;-</Data></Cell>
   </Row>
   <Row ss:AutoFitHeight="0">
    <Cell><Data ss:Type="String">Achn291511-TA</Data></Cell>
    <Cell><Data ss:Type="String">Defense mechanisms </Data></Cell>
    <Cell><Data ss:Type="String">&#45;-</Data></Cell>
    <Cell><Data ss:Type="String">&#45;-</Data></Cell>
    <Cell><Data ss:Type="String">Secondary metabolites biosynthesis, transport and catabolism </Data></Cell>
    <Cell><Data ss:Type="String">ABC-2 type transporter;; ABC transporter;; ABC transporter;; ABC-2 type transporter;; ABC-2 type transporter;; ABC-2 type transporter;; ABC-2 type transporter</Data></Cell>
    <Cell><Data ss:Type="String">Putative pleiotropic drug resistance protein 7 OS=Oryza sativa subsp. japonica (Rice) PE=3 SV=1</Data></Cell>
    <Cell><Data ss:Type="String">Pleiotropic drug resistance 12 {ECO:0000313|EMBL:EOY31410.1} OS=Theobroma cacao (Cacao) PE=4 SV=1</Data></Cell>
    <Cell><Data ss:Type="String">Pleiotropic drug resistance 12 [Theobroma cacao] </Data></Cell>
    <Cell><Data ss:Type="String">Vitis vinifera contig VV78X079907.36, whole genome shotgun sequence</Data></Cell>
   </Row>
   <Row ss:AutoFitHeight="0">
    <Cell><Data ss:Type="String">Achn349641-TA</Data></Cell>
    <Cell><Data ss:Type="String">&#45;-</Data></Cell>
    <Cell><Data ss:Type="String">Molecular Function: catalytic activity (GO:0003824);; Molecular Function: organic cyclic compound binding (GO:0097159);; Molecular Function: heterocyclic compound binding (GO:1901363);; </Data></Cell>
    <Cell><Data ss:Type="String">&#45;-</Data></Cell>
    <Cell><Data ss:Type="String">Replication, recombination and repair </Data></Cell>
    <Cell><Data ss:Type="String">BED zinc finger;; SRF-type transcription factor (DNA-binding and dimerisation domain)</Data></Cell>
    <Cell><Data ss:Type="String">Putative AC transposase OS=Zea mays (Maize) PE=2 SV=2</Data></Cell>
    <Cell><Data ss:Type="String">Putative transposase {ECO:0000313|EMBL:ACX85638.1} OS=Cucumis melo (Muskmelon) PE=4 SV=1</Data></Cell>
    <Cell><Data ss:Type="String">PREDICTED: zinc finger BED domain-containing protein RICESLEEPER 2-like [Beta vulgaris subsp. vulgaris]</Data></Cell>
    <Cell><Data ss:Type="String">Dendrocalamus latiflorus MADS6 protein (MADS6) mRNA, complete cds</Data></Cell>
   </Row>
   <Row ss:AutoFitHeight="0">
    <Cell><Data ss:Type="String">Achn270961-TA</Data></Cell>
    <Cell><Data ss:Type="String">Energy production and conversion </Data></Cell>
    <Cell><Data ss:Type="String">Cellular Component: extracellular region (GO:0005576);; Molecular Function: UDP-N-acetylmuramate dehydrogenase activity (GO:0008762);; Biological Process: cytokinin catabolic process (GO:0009823);; Molecular Function: cytokinin dehydrogenase activity (GO:0019139);; Molecular Function: flavin adenine dinucleotide binding (GO:0050660);; Biological Process: oxidation-reduction process (GO:0055114);; </Data></Cell>
    <Cell><Data ss:Type="String">K00279|1.59449e-41|mdm:103440905|cytokinin dehydrogenase 7-like; K00279 cytokinin dehydrogenase [EC:1.5.99.12] (A)</Data></Cell>
    <Cell><Data ss:Type="String">Energy production and conversion </Data></Cell>
    <Cell><Data ss:Type="String">FAD binding domain</Data></Cell>
    <Cell><Data ss:Type="String">Cytokinin dehydrogenase 7 GN=F13M11.? OS=Arabidopsis thaliana (Mouse-ear cress) PE=1 SV=1</Data></Cell>
    <Cell><Data ss:Type="String">Uncharacterized protein {ECO:0000313|EMBL:EMJ24062.1} OS=Prunus persica (Peach) PE=4 SV=1</Data></Cell>
    <Cell><Data ss:Type="String">PREDICTED: cytokinin dehydrogenase 7-like [Tarenaya hassleriana]</Data></Cell>
    <Cell><Data ss:Type="String">Actinidia deliciosa var. deliciosa polygalacturonase gene, complete cds</Data></Cell>
   </Row>
   <Row ss:AutoFitHeight="0">
    <Cell><Data ss:Type="String">Achn090561-TA</Data></Cell>
    <Cell><Data ss:Type="String">&#45;-</Data></Cell>
    <Cell><Data ss:Type="String">Cellular Component: mitochondrial respiratory chain complex I (GO:0005747);; Biological Process: embryo development ending in seed dormancy (GO:0009793);; </Data></Cell>
    <Cell><Data ss:Type="String">K11353|2.25169e-27|sly:101250631|NADH dehydrogenase [ubiquinone] 1 alpha subcomplex subunit 13-B; K11353 NADH dehydrogenase (ubiquinone) 1 alpha subcomplex subunit 13 (A)</Data></Cell>
    <Cell><Data ss:Type="String">&#45;-</Data></Cell>
    <Cell><Data ss:Type="String">GRIM-19 protein</Data></Cell>
    <Cell><Data ss:Type="String">NADH dehydrogenase [ubiquinone] 1 alpha subcomplex subunit 13-B GN=At2g33220 OS=Arabidopsis thaliana (Mouse-ear cress) PE=2 SV=1</Data></Cell>
    <Cell><Data ss:Type="String">Uncharacterized protein {ECO:0000313|EnsemblPlants:Solyc09g091170.2.1} OS=Solanum lycopersicum (Tomato) PE=4 SV=1</Data></Cell>
    <Cell><Data ss:Type="String">PREDICTED: NADH dehydrogenase [ubiquinone] 1 alpha subcomplex subunit 13-B [Elaeis guineensis]</Data></Cell>
    <Cell><Data ss:Type="String">Triticum aestivum cDNA, clone: SET3_N18, cultivar: Chinese Spring</Data></Cell>
   </Row>
   <Row ss:AutoFitHeight="0">
    <Cell><Data ss:Type="String">Achn328611-TA</Data></Cell>
    <Cell><Data ss:Type="String">&#45;-</Data></Cell>
    <Cell><Data ss:Type="String">Biological Process: mRNA splicing, via spliceosome (GO:0000398);; Cellular Component: U4/U6 x U5 tri-snRNP complex (GO:0046540);; </Data></Cell>
    <Cell><Data ss:Type="String">K12843|7.20644e-128|vvi:100248403|U4/U6 small nuclear ribonucleoprotein Prp3; K12843 U4/U6 small nuclear ribonucleoprotein PRP3 (A)</Data></Cell>
    <Cell><Data ss:Type="String">RNA processing and modification </Data></Cell>
    <Cell><Data ss:Type="String">pre-mRNA processing factor 3 (PRP3);; Protein of unknown function (DUF1115)</Data></Cell>
    <Cell><Data ss:Type="String">&#45;-</Data></Cell>
    <Cell><Data ss:Type="String">Putative uncharacterized protein {ECO:0000313|EMBL:CBI25311.3} OS=Vitis vinifera (Grape) PE=4 SV=1</Data></Cell>
    <Cell><Data ss:Type="String">PREDICTED: U4/U6 small nuclear ribonucleoprotein Prp3 isoform X2 [Nelumbo nucifera]</Data></Cell>
    <Cell><Data ss:Type="String">PREDICTED: Vitis vinifera U4/U6 small nuclear ribonucleoprotein Prp3 (LOC100248403), mRNA</Data></Cell>
   </Row>
   <Row ss:AutoFitHeight="0">
    <Cell><Data ss:Type="String">Achn086781-TA</Data></Cell>
    <Cell><Data ss:Type="String">Lipid transport and metabolism </Data></Cell>
    <Cell><Data ss:Type="String">Molecular Function: dodecenoyl-CoA delta-isomerase activity (GO:0004165);; Cellular Component: nucleus (GO:0005634);; Cellular Component: peroxisome (GO:0005777);; Cellular Component: cytosol (GO:0005829);; Biological Process: fatty acid beta-oxidation (GO:0006635);; Biological Process: toxin catabolic process (GO:0009407);; Biological Process: response to water deprivation (GO:0009414);; Biological Process: response to ethylene (GO:0009723);; Biological Process: abscisic acid-activated signaling pathway (GO:0009738);; Biological Process: response to jasmonic acid (GO:0009753);; Biological Process: hyperosmotic salinity response (GO:0042538);; Biological Process: proteasome-mediated ubiquitin-dependent protein catabolic process (GO:0043161);; Biological Process: root hair elongation (GO:0048767);; Biological Process: response to misfolded protein (GO:0051788);; Biological Process: indolebutyric acid metabolic process (GO:0080024);; Biological Process: response to indolebutyric acid (GO:0080026);; Biological Process: proteasome core complex assembly (GO:0080129);; Biological Process: response to karrikin (GO:0080167);; </Data></Cell>
    <Cell><Data ss:Type="String">&#45;-</Data></Cell>
    <Cell><Data ss:Type="String">&#45;-</Data></Cell>
    <Cell><Data ss:Type="String">Enoyl-CoA hydratase/isomerase family</Data></Cell>
    <Cell><Data ss:Type="String">&#45;-</Data></Cell>
    <Cell><Data ss:Type="String">Putative uncharacterized protein {ECO:0000313|EMBL:CCB48524.1} OS=Vitis vinifera (Grape) PE=4 SV=1</Data></Cell>
    <Cell><Data ss:Type="String">PREDICTED: 3-hydroxybutyryl-CoA dehydratase-like protein, mitochondrial [Vitis vinifera]</Data></Cell>
    <Cell><Data ss:Type="String">PREDICTED: Fragaria vesca subsp. vesca carnitinyl-CoA dehydratase-like (LOC101309819), mRNA</Data></Cell>
   </Row>
   <Row ss:AutoFitHeight="0">
    <Cell><Data ss:Type="String">Achn346651-TA</Data></Cell>
    <Cell><Data ss:Type="String">&#45;-</Data></Cell>
    <Cell><Data ss:Type="String">Molecular Function: sequence-specific DNA binding transcription factor activity (GO:0003700);; Molecular Function: peptide-aspartate beta-dioxygenase activity (GO:0004597);; Biological Process: regulation of transcription, DNA-templated (GO:0006355);; Biological Process: regulation of circadian rhythm (GO:0042752);; Biological Process: oxidation-reduction process (GO:0055114);; </Data></Cell>
    <Cell><Data ss:Type="String">&#45;-</Data></Cell>
    <Cell><Data ss:Type="String">&#45;-</Data></Cell>
    <Cell><Data ss:Type="String">Cupin-like domain;; Cupin superfamily protein</Data></Cell>
    <Cell><Data ss:Type="String">Putative lysine-specific demethylase JMJD5 GN=MOE17.12 OS=Arabidopsis thaliana (Mouse-ear cress) PE=2 SV=1</Data></Cell>
    <Cell><Data ss:Type="String">Transcription factor, putative {ECO:0000313|EMBL:EEF48854.1} OS=Ricinus communis (Castor bean) PE=4 SV=1</Data></Cell>
    <Cell><Data ss:Type="String">PREDICTED: putative lysine-specific demethylase JMJD5 [Nelumbo nucifera]</Data></Cell>
    <Cell><Data ss:Type="String">PREDICTED: Nelumbo nucifera putative lysine-specific demethylase JMJD5 (LOC104597503), transcript variant X1, mRNA</Data></Cell>
   </Row>
   <Row ss:AutoFitHeight="0">
    <Cell><Data ss:Type="String">Achn200901-TA</Data></Cell>
    <Cell><Data ss:Type="String">&#45;-</Data></Cell>
    <Cell><Data ss:Type="String">&#45;-</Data></Cell>
    <Cell><Data ss:Type="String">&#45;-</Data></Cell>
    <Cell><Data ss:Type="String">&#45;-</Data></Cell>
    <Cell><Data ss:Type="String">&#45;-</Data></Cell>
    <Cell><Data ss:Type="String">&#45;-</Data></Cell>
    <Cell><Data ss:Type="String">Uncharacterized protein {ECO:0000313|EMBL:ERP60913.1} OS=Populus trichocarpa (Western balsam poplar) PE=4 SV=1</Data></Cell>
    <Cell><Data ss:Type="String">PREDICTED: uncharacterized protein LOC105160245 [Sesamum indicum] </Data></Cell>
    <Cell><Data ss:Type="String">&#45;-</Data></Cell>
   </Row>
   <Row ss:AutoFitHeight="0">
    <Cell><Data ss:Type="String">Achn105321-TA</Data></Cell>
    <Cell><Data ss:Type="String">&#45;-</Data></Cell>
    <Cell><Data ss:Type="String">&#45;-</Data></Cell>
    <Cell><Data ss:Type="String">&#45;-</Data></Cell>
    <Cell><Data ss:Type="String">&#45;-</Data></Cell>
    <Cell><Data ss:Type="String">Protein of unknown function (DUF295)</Data></Cell>
    <Cell><Data ss:Type="String">&#45;-</Data></Cell>
    <Cell><Data ss:Type="String">F-box protein {ECO:0000313|EMBL:EXC14231.1} OS=Morus notabilis PE=4 SV=1</Data></Cell>
    <Cell><Data ss:Type="String">F-box protein [Morus notabilis] </Data></Cell>
    <Cell><Data ss:Type="String">&#45;-</Data></Cell>
   </Row>
   <Row ss:AutoFitHeight="0">
    <Cell><Data ss:Type="String">Achn038781-TA</Data></Cell>
    <Cell><Data ss:Type="String">&#45;-</Data></Cell>
    <Cell><Data ss:Type="String">Molecular Function: protein serine/threonine kinase activity (GO:0004674);; Molecular Function: ATP binding (GO:0005524);; Biological Process: protein phosphorylation (GO:0006468);; Cellular Component: integral component of membrane (GO:0016021);; Molecular Function: 2-alkenal reductase [NAD(P)] activity (GO:0032440);; Biological Process: oxidation-reduction process (GO:0055114);; </Data></Cell>
    <Cell><Data ss:Type="String">&#45;-</Data></Cell>
    <Cell><Data ss:Type="String">&#45;-</Data></Cell>
    <Cell><Data ss:Type="String">Protein tyrosine kinase;; Protein kinase domain</Data></Cell>
    <Cell><Data ss:Type="String">Probable LRR receptor-like serine/threonine-protein kinase At1g34110 (Precursor) GN=At1g34110 OS=Arabidopsis thaliana (Mouse-ear cress) PE=2 SV=2</Data></Cell>
    <Cell><Data ss:Type="String">Putative uncharacterized protein {ECO:0000313|EMBL:CCB52343.1} OS=Vitis vinifera (Grape) PE=4 SV=1</Data></Cell>
    <Cell><Data ss:Type="String">putative LRR receptor-like serine/threonine-protein kinase [Morus notabilis] </Data></Cell>
    <Cell><Data ss:Type="String">Morus notabilis putative LRR receptor-like serine/threonine-protein kinase partial mRNA</Data></Cell>
   </Row>
   <Row ss:AutoFitHeight="0">
    <Cell><Data ss:Type="String">Achn161101-TA</Data></Cell>
    <Cell><Data ss:Type="String">&#45;-</Data></Cell>
    <Cell><Data ss:Type="String">Molecular Function: hydrolase activity, hydrolyzing O-glycosyl compounds (GO:0004553);; Biological Process: carbohydrate metabolic process (GO:0005975);; Molecular Function: protein binding, bridging (GO:0030674);; Molecular Function: actin filament binding (GO:0051015);; </Data></Cell>
    <Cell><Data ss:Type="String">&#45;-</Data></Cell>
    <Cell><Data ss:Type="String">General function prediction only </Data></Cell>
    <Cell><Data ss:Type="String">gag-polypeptide of LTR copia-type;; Retrotransposon gag protein;; Protein of unknown function (DUF581)</Data></Cell>
    <Cell><Data ss:Type="String">&#45;-</Data></Cell>
    <Cell><Data ss:Type="String">Putative uncharacterized protein {ECO:0000313|EMBL:CAN68148.1} OS=Vitis vinifera (Grape) PE=4 SV=1</Data></Cell>
    <Cell><Data ss:Type="String">PREDICTED: uncharacterized protein LOC103334794 [Prunus mume]</Data></Cell>
    <Cell><Data ss:Type="String">Vitis vinifera contig VV78X033373.11, whole genome shotgun sequence</Data></Cell>
   </Row>
   <Row ss:AutoFitHeight="0">
    <Cell><Data ss:Type="String">Achn388371-TA</Data></Cell>
    <Cell><Data ss:Type="String">&#45;-</Data></Cell>
    <Cell><Data ss:Type="String">&#45;-</Data></Cell>
    <Cell><Data ss:Type="String">&#45;-</Data></Cell>
    <Cell><Data ss:Type="String">&#45;-</Data></Cell>
    <Cell><Data ss:Type="String">Leucine Rich repeats (2 copies);; Leucine rich repeat;; Leucine Rich Repeat;; Protein kinase domain;; Protein tyrosine kinase;; Leucine Rich repeat;; Leucine rich repeat;; Leucine rich repeat N-terminal domain;; Protein tyrosine kinase;; Protein kinase domain</Data></Cell>
    <Cell><Data ss:Type="String">Probable leucine-rich repeat receptor-like protein kinase At1g35710 (Precursor) GN=At1g35710 OS=Arabidopsis thaliana (Mouse-ear cress) PE=2 SV=1</Data></Cell>
    <Cell><Data ss:Type="String">Putative uncharacterized protein {ECO:0000313|EMBL:CCB59781.1} OS=Vitis vinifera (Grape) PE=4 SV=1</Data></Cell>
    <Cell><Data ss:Type="String">PREDICTED: probable leucine-rich repeat receptor-like protein kinase At1g35710 [Vitis vinifera]</Data></Cell>
    <Cell><Data ss:Type="String">Vitis vinifera contig VV78X005907.2, whole genome shotgun sequence</Data></Cell>
   </Row>
   <Row ss:AutoFitHeight="0">
    <Cell><Data ss:Type="String">Achn322501-TA</Data></Cell>
    <Cell><Data ss:Type="String">&#45;-</Data></Cell>
    <Cell><Data ss:Type="String">Cellular Component: mitochondrial respiratory chain complex III (GO:0005750);; Cellular Component: vacuolar membrane (GO:0005774);; Cellular Component: plasma membrane (GO:0005886);; Biological Process: glycolysis (GO:0006096);; Biological Process: mitochondrial electron transport, ubiquinol to cytochrome c (GO:0006122);; Biological Process: ubiquitin-dependent protein catabolic process (GO:0006511);; Molecular Function: ubiquinol-cytochrome-c reductase activity (GO:0008121);; Biological Process: aerobic respiration (GO:0009060);; Cellular Component: plastid (GO:0009536);; Biological Process: photorespiration (GO:0009853);; Molecular Function: electron transporter, transferring electrons within CoQH2-cytochrome c reductase complex activity (GO:0045153);; Biological Process: response to cadmium ion (GO:0046686);; Biological Process: response to misfolded protein (GO:0051788);; Biological Process: proteasome core complex assembly (GO:0080129);; </Data></Cell>
    <Cell><Data ss:Type="String">K00417|2.88197e-19|cic:CICLE_v10009887mg|hypothetical protein; K00417 ubiquinol-cytochrome c reductase subunit 7 (A)</Data></Cell>
    <Cell><Data ss:Type="String">Energy production and conversion </Data></Cell>
    <Cell><Data ss:Type="String">Ubiquinol-cytochrome C reductase complex 14kD subunit</Data></Cell>
    <Cell><Data ss:Type="String">Cytochrome b-c1 complex subunit 7-1 GN=QCR7-1 OS=Arabidopsis thaliana (Mouse-ear cress) PE=1 SV=1</Data></Cell>
    <Cell><Data ss:Type="String">Uncharacterized protein {ECO:0000313|EMBL:KDO61659.1} OS=Citrus sinensis (Sweet orange) PE=4 SV=1</Data></Cell>
    <Cell><Data ss:Type="String">hypothetical protein CISIN_1g033311mg [Citrus sinensis]</Data></Cell>
    <Cell><Data ss:Type="String">Camellia sinensis cultivar Longjing 43 ubiquinol-cytochrome C reductase complex mRNA, complete cds</Data></Cell>
   </Row>
   <Row ss:AutoFitHeight="0">
    <Cell><Data ss:Type="String">Achn108611-TA</Data></Cell>
    <Cell><Data ss:Type="String">&#45;-</Data></Cell>
    <Cell><Data ss:Type="String">Molecular Function: ion binding (GO:0043167);; Molecular Function: organic cyclic compound binding (GO:0097159);; Molecular Function: heterocyclic compound binding (GO:1901363);; </Data></Cell>
    <Cell><Data ss:Type="String">&#45;-</Data></Cell>
    <Cell><Data ss:Type="String">General function prediction only </Data></Cell>
    <Cell><Data ss:Type="String">&#45;-</Data></Cell>
    <Cell><Data ss:Type="String">Endonuclease OS=Nicotiana tabacum (Common tobacco) PE=2 SV=1</Data></Cell>
    <Cell><Data ss:Type="String">Putative uncharacterized protein {ECO:0000313|EMBL:CAN80320.1} OS=Vitis vinifera (Grape) PE=4 SV=1</Data></Cell>
    <Cell><Data ss:Type="String">hypothetical protein VITISV_034560 [Vitis vinifera]</Data></Cell>
    <Cell><Data ss:Type="String">&#45;-</Data></Cell>
   </Row>
   <Row ss:AutoFitHeight="0">
    <Cell><Data ss:Type="String">Achn009911-TA</Data></Cell>
    <Cell><Data ss:Type="String">&#45;-</Data></Cell>
    <Cell><Data ss:Type="String">&#45;-</Data></Cell>
    <Cell><Data ss:Type="String">&#45;-</Data></Cell>
    <Cell><Data ss:Type="String">Function unknown </Data></Cell>
    <Cell><Data ss:Type="String">&#45;-</Data></Cell>
    <Cell><Data ss:Type="String">&#45;-</Data></Cell>
    <Cell><Data ss:Type="String">Uncharacterized protein {ECO:0000313|EMBL:EYU31815.1} OS=Erythranthe guttata (Yellow monkey flower) PE=4 SV=1</Data></Cell>
    <Cell><Data ss:Type="String">hypothetical protein MIMGU_mgv1a016856mg [Erythranthe guttata]</Data></Cell>
    <Cell><Data ss:Type="String">Vitis vinifera contig VV78X062755.16, whole genome shotgun sequence</Data></Cell>
   </Row>
   <Row ss:AutoFitHeight="0">
    <Cell><Data ss:Type="String">Achn202801-TA</Data></Cell>
    <Cell><Data ss:Type="String">&#45;-</Data></Cell>
    <Cell><Data ss:Type="String">&#45;-</Data></Cell>
    <Cell><Data ss:Type="String">K10643|3.45516e-11|sot:102604792|uncharacterized LOC102604792; K10643 CCR4-NOT transcription complex subunit 4 [EC:6.3.2.19] (A)</Data></Cell>
    <Cell><Data ss:Type="String">Transcription </Data></Cell>
    <Cell><Data ss:Type="String">&#45;-</Data></Cell>
    <Cell><Data ss:Type="String">&#45;-</Data></Cell>
    <Cell><Data ss:Type="String">Coffea canephora DH200=94 genomic scaffold, scaffold_12 {ECO:0000313|EMBL:CDP04315.1} OS=Coffea canephora (Robusta coffee) PE=4 SV=1</Data></Cell>
    <Cell><Data ss:Type="String">unnamed protein product [Coffea canephora]</Data></Cell>
    <Cell><Data ss:Type="String">&#45;-</Data></Cell>
   </Row>
   <Row ss:AutoFitHeight="0">
    <Cell><Data ss:Type="String">Achn287891-TA</Data></Cell>
    <Cell><Data ss:Type="String">Inorganic ion transport and metabolism </Data></Cell>
    <Cell><Data ss:Type="String">Biological Process: transport (GO:0006810);; </Data></Cell>
    <Cell><Data ss:Type="String">&#45;-</Data></Cell>
    <Cell><Data ss:Type="String">Inorganic ion transport and metabolism </Data></Cell>
    <Cell><Data ss:Type="String">Sodium/hydrogen exchanger family</Data></Cell>
    <Cell><Data ss:Type="String">Cation/H(+) antiporter 15 GN=CHX15 OS=Arabidopsis thaliana (Mouse-ear cress) PE=2 SV=1</Data></Cell>
    <Cell><Data ss:Type="String">Uncharacterized protein {ECO:0000313|EMBL:KDO37727.1} OS=Citrus sinensis (Sweet orange) PE=4 SV=1</Data></Cell>
    <Cell><Data ss:Type="String">PREDICTED: cation/H(+) antiporter 26-like [Citrus sinensis]</Data></Cell>
    <Cell><Data ss:Type="String">&#45;-</Data></Cell>
   </Row>
   <Row ss:AutoFitHeight="0">
    <Cell><Data ss:Type="String">Achn181661-TA</Data></Cell>
    <Cell><Data ss:Type="String">General function prediction only </Data></Cell>
    <Cell><Data ss:Type="String">Molecular Function: zinc ion transmembrane transporter activity (GO:0005385);; Cellular Component: integral component of membrane (GO:0016021);; Molecular Function: 2-alkenal reductase [NAD(P)] activity (GO:0032440);; Biological Process: oxidation-reduction process (GO:0055114);; Biological Process: zinc ion transmembrane transport (GO:0071577);; </Data></Cell>
    <Cell><Data ss:Type="String">K14709|3.28721e-74|pop:POPTR_0018s05190g|POPTRDRAFT_835760; hypothetical protein; K14709 solute carrier family 39 (zinc transporter), member 1/2/3 (A)</Data></Cell>
    <Cell><Data ss:Type="String">Inorganic ion transport and metabolism </Data></Cell>
    <Cell><Data ss:Type="String">ZIP Zinc transporter;; ZIP Zinc transporter</Data></Cell>
    <Cell><Data ss:Type="String">Zinc transporter 4, chloroplastic (Precursor) GN=ZIP4 OS=Arabidopsis thaliana (Mouse-ear cress) PE=2 SV=1</Data></Cell>
    <Cell><Data ss:Type="String">ZIP family metal transporter {ECO:0000313|EMBL:BAE48709.1} OS=Chengiopanax sciadophylloides (Koshiabura) PE=2 SV=1</Data></Cell>
    <Cell><Data ss:Type="String">ZIP family metal transporter [Chengiopanax sciadophylloides]</Data></Cell>
    <Cell><Data ss:Type="String">Actinidia rufa GDP-L-galactose phosphorylase gene, promoter region</Data></Cell>
   </Row>
   <Row ss:AutoFitHeight="0">
    <Cell><Data ss:Type="String">Achn135881-TA</Data></Cell>
    <Cell><Data ss:Type="String">&#45;-</Data></Cell>
    <Cell><Data ss:Type="String">&#45;-</Data></Cell>
    <Cell><Data ss:Type="String">K12471|1.72799e-55|pper:PRUPE_ppa000949mg|hypothetical protein; K12471 epsin (A)</Data></Cell>
    <Cell><Data ss:Type="String">&#45;-</Data></Cell>
    <Cell><Data ss:Type="String">ENTH domain</Data></Cell>
    <Cell><Data ss:Type="String">Clathrin interactor EPSIN 2 OS=Arabidopsis thaliana (Mouse-ear cress) PE=1 SV=1</Data></Cell>
    <Cell><Data ss:Type="String">Uncharacterized protein {ECO:0000313|EMBL:EMJ28221.1} OS=Prunus persica (Peach) PE=4 SV=1</Data></Cell>
    <Cell><Data ss:Type="String">hypothetical protein PRUPE_ppa000949mg [Prunus persica] </Data></Cell>
    <Cell><Data ss:Type="String">PREDICTED: Nicotiana sylvestris clathrin interactor EPSIN 2-like (LOC104233239), mRNA</Data></Cell>
   </Row>
   <Row ss:AutoFitHeight="0">
    <Cell><Data ss:Type="String">Achn148101-TA</Data></Cell>
    <Cell><Data ss:Type="String">&#45;-</Data></Cell>
    <Cell><Data ss:Type="String">Molecular Function: DNA binding (GO:0003677);; Molecular Function: sequence-specific DNA binding transcription factor activity (GO:0003700);; Molecular Function: helicase activity (GO:0004386);; Molecular Function: ATP binding (GO:0005524);; Cellular Component: nucleus (GO:0005634);; Biological Process: regulation of transcription, DNA-templated (GO:0006355);; </Data></Cell>
    <Cell><Data ss:Type="String">K10875|0|sly:101262122|SNF2 domain-containing protein CLASSY 1-like; K10875 DNA repair and recombination protein RAD54 and RAD54-like protein [EC:3.6.4.-] (A)</Data></Cell>
    <Cell><Data ss:Type="String">Replication, recombination and repair </Data></Cell>
    <Cell><Data ss:Type="String">SNF2 family N-terminal domain;; Helicase conserved C-terminal domain;; Type III restriction enzyme, res subunit</Data></Cell>
    <Cell><Data ss:Type="String">SNF2 domain-containing protein CLASSY 1 GN=T12K4.120 OS=Arabidopsis thaliana (Mouse-ear cress) PE=1 SV=1</Data></Cell>
    <Cell><Data ss:Type="String">Uncharacterized protein {ECO:0000313|EnsemblPlants:Solyc06g050510.2.1} OS=Solanum lycopersicum (Tomato) PE=4 SV=1</Data></Cell>
    <Cell><Data ss:Type="String">PREDICTED: SNF2 domain-containing protein CLASSY 1-like [Solanum lycopersicum] </Data></Cell>
    <Cell><Data ss:Type="String">PREDICTED: Vitis vinifera SNF2 domain-containing protein CLASSY 1-like (LOC100250037), transcript variant X3, mRNA</Data></Cell>
   </Row>
   <Row ss:AutoFitHeight="0">
    <Cell><Data ss:Type="String">Achn233491-TA</Data></Cell>
    <Cell><Data ss:Type="String">&#45;-</Data></Cell>
    <Cell><Data ss:Type="String">Molecular Function: actin binding (GO:0003779);; Molecular Function: protein serine/threonine kinase activity (GO:0004674);; Molecular Function: calcium-dependent protein serine/threonine phosphatase activity (GO:0004723);; Molecular Function: calcium ion binding (GO:0005509);; Molecular Function: ATP binding (GO:0005524);; Cellular Component: cytoplasm (GO:0005737);; Cellular Component: Arp2/3 protein complex (GO:0005885);; Cellular Component: plasma membrane (GO:0005886);; Biological Process: protein phosphorylation (GO:0006468);; Biological Process: multidimensional cell growth (GO:0009825);; Biological Process: trichome morphogenesis (GO:0010090);; Biological Process: vegetative to reproductive phase transition of meristem (GO:0010228);; Biological Process: protein desumoylation (GO:0016926);; Biological Process: actin filament polymerization (GO:0030041);; Biological Process: hydrogen peroxide biosynthetic process (GO:0050665);; </Data></Cell>
    <Cell><Data ss:Type="String">K00924|3.12578e-77|cam:101492337|CDPK-related kinase 5-like (A)</Data></Cell>
    <Cell><Data ss:Type="String">Signal transduction mechanisms </Data></Cell>
    <Cell><Data ss:Type="String">Protein kinase domain;; Protein tyrosine kinase;; Protein kinase domain;; Protein kinase domain</Data></Cell>
    <Cell><Data ss:Type="String">CDPK-related kinase 5 GN=T20E23.130 OS=Arabidopsis thaliana (Mouse-ear cress) PE=2 SV=1</Data></Cell>
    <Cell><Data ss:Type="String">Uncharacterized protein {ECO:0000313|EMBL:KDP38227.1} OS=Jatropha curcas (Barbados nut) PE=4 SV=1</Data></Cell>
    <Cell><Data ss:Type="String">PREDICTED: CDPK-related kinase 5-like isoform X1 [Cicer arietinum]</Data></Cell>
    <Cell><Data ss:Type="String">Vitis vinifera contig VV78X156857.7, whole genome shotgun sequence</Data></Cell>
   </Row>
   <Row ss:AutoFitHeight="0">
    <Cell><Data ss:Type="String">Achn363751-TA</Data></Cell>
    <Cell><Data ss:Type="String">&#45;-</Data></Cell>
    <Cell><Data ss:Type="String">Molecular Function: nucleotide binding (GO:0000166);; Molecular Function: protein kinase activity (GO:0004672);; </Data></Cell>
    <Cell><Data ss:Type="String">&#45;-</Data></Cell>
    <Cell><Data ss:Type="String">Signal transduction mechanisms </Data></Cell>
    <Cell><Data ss:Type="String">Carbohydrate-binding protein of the ER;; Protein tyrosine kinase;; Protein kinase domain;; Di-glucose binding within endoplasmic reticulum</Data></Cell>
    <Cell><Data ss:Type="String">Probable receptor-like protein kinase At5g24010 (Precursor) GN=At5g24010 OS=Arabidopsis thaliana (Mouse-ear cress) PE=1 SV=1</Data></Cell>
    <Cell><Data ss:Type="String">Putative uncharacterized protein {ECO:0000313|EMBL:CBI33761.3} OS=Vitis vinifera (Grape) PE=3 SV=1</Data></Cell>
    <Cell><Data ss:Type="String">PREDICTED: probable receptor-like protein kinase At5g24010 [Vitis vinifera] </Data></Cell>
    <Cell><Data ss:Type="String">Camellia sinensis nodulation receptor kinase precursor, mRNA, complete cds</Data></Cell>
   </Row>
   <Row ss:AutoFitHeight="0">
    <Cell><Data ss:Type="String">Achn212061-TA</Data></Cell>
    <Cell><Data ss:Type="String">Cytoskeleton </Data></Cell>
    <Cell><Data ss:Type="String">Molecular Function: ATP binding (GO:0005524);; Cellular Component: cell wall (GO:0005618);; Cellular Component: nucleus (GO:0005634);; Cellular Component: cytoplasm (GO:0005737);; Cellular Component: cytoskeleton (GO:0005856);; Cellular Component: plasma membrane (GO:0005886);; Biological Process: root hair elongation (GO:0048767);; </Data></Cell>
    <Cell><Data ss:Type="String">K10355|1.70359e-138|pop:POPTR_0008s05560g|POPTRDRAFT_820341; actin family protein; K10355 actin, other eukaryote (A)</Data></Cell>
    <Cell><Data ss:Type="String">Cytoskeleton </Data></Cell>
    <Cell><Data ss:Type="String">Actin;; Actin</Data></Cell>
    <Cell><Data ss:Type="String">Actin-97 GN=AC97 OS=Solanum tuberosum (Potato) PE=1 SV=1</Data></Cell>
    <Cell><Data ss:Type="String">Actin-11 isoform 2 {ECO:0000313|EMBL:EOY18157.1} OS=Theobroma cacao (Cacao) PE=3 SV=1</Data></Cell>
    <Cell><Data ss:Type="String">Actin-11 isoform 2 [Theobroma cacao] </Data></Cell>
    <Cell><Data ss:Type="String">Camellia sinensis cultivar Longjing 43 actin mRNA, complete cds</Data></Cell>
   </Row>
   <Row ss:AutoFitHeight="0">
    <Cell><Data ss:Type="String">Achn304361-TA</Data></Cell>
    <Cell><Data ss:Type="String">&#45;-</Data></Cell>
    <Cell><Data ss:Type="String">&#45;-</Data></Cell>
    <Cell><Data ss:Type="String">&#45;-</Data></Cell>
    <Cell><Data ss:Type="String">&#45;-</Data></Cell>
    <Cell><Data ss:Type="String">NAD(P)-binding Rossmann-like domain;; ENT domain;; FAD binding domain</Data></Cell>
    <Cell><Data ss:Type="String">Zeaxanthin epoxidase, chloroplastic (Precursor) GN=OSJNBa0064H22.16 OS=Oryza sativa subsp. japonica (Rice) PE=2 SV=1</Data></Cell>
    <Cell><Data ss:Type="String">Putative uncharacterized protein {ECO:0000313|EMBL:CAN75880.1} OS=Vitis vinifera (Grape) PE=4 SV=1</Data></Cell>
    <Cell><Data ss:Type="String">hypothetical protein VITISV_024453 [Vitis vinifera]</Data></Cell>
    <Cell><Data ss:Type="String">Vitis vinifera contig VV78X241236.14, whole genome shotgun sequence</Data></Cell>
   </Row>
   <Row ss:AutoFitHeight="0">
    <Cell><Data ss:Type="String">Achn349631-TA</Data></Cell>
    <Cell><Data ss:Type="String">&#45;-</Data></Cell>
    <Cell><Data ss:Type="String">&#45;-</Data></Cell>
    <Cell><Data ss:Type="String">&#45;-</Data></Cell>
    <Cell><Data ss:Type="String">&#45;-</Data></Cell>
    <Cell><Data ss:Type="String">&#45;-</Data></Cell>
    <Cell><Data ss:Type="String">&#45;-</Data></Cell>
    <Cell><Data ss:Type="String">Uncharacterized protein {ECO:0000313|EMBL:ERN02050.1} OS=Amborella trichopoda PE=4 SV=1</Data></Cell>
    <Cell><Data ss:Type="String">PREDICTED: uncharacterized protein LOC104613531 [Nelumbo nucifera]</Data></Cell>
    <Cell><Data ss:Type="String">&#45;-</Data></Cell>
   </Row>
   <Row ss:AutoFitHeight="0">
    <Cell><Data ss:Type="String">Achn217061-TA</Data></Cell>
    <Cell><Data ss:Type="String">&#45;-</Data></Cell>
    <Cell><Data ss:Type="String">Molecular Function: mannosyl-oligosaccharide 1,2-alpha-mannosidase activity (GO:0004571);; Molecular Function: calcium ion binding (GO:0005509);; Cellular Component: endosome (GO:0005768);; Cellular Component: Golgi apparatus (GO:0005794);; Cellular Component: trans-Golgi network (GO:0005802);; Cellular Component: plasma membrane (GO:0005886);; Biological Process: N-glycan processing (GO:0006491);; Biological Process: response to cytokinin (GO:0009735);; Biological Process: proteasome-mediated ubiquitin-dependent protein catabolic process (GO:0043161);; Biological Process: proteasome assembly (GO:0043248);; Biological Process: root hair elongation (GO:0048767);; Biological Process: response to misfolded protein (GO:0051788);; </Data></Cell>
    <Cell><Data ss:Type="String">K01230|7.00792e-37|brp:103859891|mannosyl-oligosaccharide 1,2-alpha-mannosidase MNS2-like; K01230 mannosyl-oligosaccharide alpha-1,2-mannosidase [EC:3.2.1.113] (A)</Data></Cell>
    <Cell><Data ss:Type="String">Carbohydrate transport and metabolism </Data></Cell>
    <Cell><Data ss:Type="String">Glycosyl hydrolase family 47;; Glycosyl hydrolase family 47</Data></Cell>
    <Cell><Data ss:Type="String">Mannosyl-oligosaccharide 1,2-alpha-mannosidase MNS1 OS=Arabidopsis thaliana (Mouse-ear cress) PE=1 SV=1</Data></Cell>
    <Cell><Data ss:Type="String">alpha-1,2-Mannosidase {ECO:0000256|RuleBase:RU361193} OS=Brassica rapa subsp. pekinensis (Chinese cabbage) PE=3 SV=1</Data></Cell>
    <Cell><Data ss:Type="String">PREDICTED: mannosyl-oligosaccharide 1,2-alpha-mannosidase MNS2-like [Brassica rapa]</Data></Cell>
    <Cell><Data ss:Type="String">Vitis vinifera contig VV78X266562.21, whole genome shotgun sequence</Data></Cell>
   </Row>
   <Row ss:AutoFitHeight="0">
    <Cell><Data ss:Type="String">Achn235131-TA</Data></Cell>
    <Cell><Data ss:Type="String">&#45;-</Data></Cell>
    <Cell><Data ss:Type="String">Cellular Component: chloroplast inner membrane (GO:0009706);; </Data></Cell>
    <Cell><Data ss:Type="String">&#45;-</Data></Cell>
    <Cell><Data ss:Type="String">&#45;-</Data></Cell>
    <Cell><Data ss:Type="String">&#45;-</Data></Cell>
    <Cell><Data ss:Type="String">&#45;-</Data></Cell>
    <Cell><Data ss:Type="String">Putative uncharacterized protein {ECO:0000313|EMBL:CBI38912.3} OS=Vitis vinifera (Grape) PE=4 SV=1</Data></Cell>
    <Cell><Data ss:Type="String">PREDICTED: uncharacterized protein LOC100854105 [Vitis vinifera]</Data></Cell>
    <Cell><Data ss:Type="String">&#45;-</Data></Cell>
   </Row>
   <Row ss:AutoFitHeight="0">
    <Cell><Data ss:Type="String">Achn072341-TA</Data></Cell>
    <Cell><Data ss:Type="String">Defense mechanisms </Data></Cell>
    <Cell><Data ss:Type="String">Molecular Function: ATP binding (GO:0005524);; Biological Process: ATP catabolic process (GO:0006200);; Molecular Function: xenobiotic-transporting ATPase activity (GO:0008559);; Molecular Function: phosphate ion transmembrane-transporting ATPase activity (GO:0015415);; Cellular Component: integral component of membrane (GO:0016021);; Biological Process: transmembrane transport (GO:0055085);; </Data></Cell>
    <Cell><Data ss:Type="String">K05658|1.02898e-59|vvi:100254183|putative multidrug resistance protein; K05658 ATP-binding cassette, subfamily B (MDR/TAP), member 1 [EC:3.6.3.44] (A)</Data></Cell>
    <Cell><Data ss:Type="String">Secondary metabolites biosynthesis, transport and catabolism </Data></Cell>
    <Cell><Data ss:Type="String">ABC transporter;; Protein of unknown function (DUF1602)</Data></Cell>
    <Cell><Data ss:Type="String">ABC transporter B family member 18 GN=MFJ20.7 OS=Arabidopsis thaliana (Mouse-ear cress) PE=3 SV=1</Data></Cell>
    <Cell><Data ss:Type="String">Putative uncharacterized protein {ECO:0000313|EMBL:CAN81180.1} OS=Vitis vinifera (Grape) PE=3 SV=1</Data></Cell>
    <Cell><Data ss:Type="String">PREDICTED: putative multidrug resistance protein [Vitis vinifera]</Data></Cell>
    <Cell><Data ss:Type="String">Theobroma cacao Multidrug/pheromone exporter, MDR family, ABC transporter family (TCM_031084) mRNA, complete cds</Data></Cell>
   </Row>
   <Row ss:AutoFitHeight="0">
    <Cell><Data ss:Type="String">Achn254561-TA</Data></Cell>
    <Cell><Data ss:Type="String">&#45;-</Data></Cell>
    <Cell><Data ss:Type="String">Molecular Function: nucleic acid binding (GO:0003676);; Molecular Function: metal ion binding (GO:0046872);; </Data></Cell>
    <Cell><Data ss:Type="String">&#45;-</Data></Cell>
    <Cell><Data ss:Type="String">General function prediction only </Data></Cell>
    <Cell><Data ss:Type="String">&#45;-</Data></Cell>
    <Cell><Data ss:Type="String">Protein indeterminate-domain 1 {ECO:0000303|PubMed:16784536} OS=Arabidopsis thaliana (Mouse-ear cress) PE=1 SV=1</Data></Cell>
    <Cell><Data ss:Type="String">Putative uncharacterized protein {ECO:0000313|EMBL:CCB44469.1} OS=Vitis vinifera (Grape) PE=4 SV=1</Data></Cell>
    <Cell><Data ss:Type="String">PREDICTED: zinc finger protein NUTCRACKER [Vitis vinifera]</Data></Cell>
    <Cell><Data ss:Type="String">PREDICTED: Malus x domestica zinc finger protein NUTCRACKER-like (LOC103401737), transcript variant X2, mRNA</Data></Cell>
   </Row>
   <Row ss:AutoFitHeight="0">
    <Cell><Data ss:Type="String">Achn201941-TA</Data></Cell>
    <Cell><Data ss:Type="String">&#45;-</Data></Cell>
    <Cell><Data ss:Type="String">&#45;-</Data></Cell>
    <Cell><Data ss:Type="String">&#45;-</Data></Cell>
    <Cell><Data ss:Type="String">&#45;-</Data></Cell>
    <Cell><Data ss:Type="String">Calmodulin binding protein-like;; Calmodulin binding protein-like;; Glycosyl hydrolase family 47;; Calmodulin binding protein-like;; Calmodulin binding protein-like</Data></Cell>
    <Cell><Data ss:Type="String">Probable alpha-mannosidase I MNS5 GN=MNS5 OS=Arabidopsis thaliana (Mouse-ear cress) PE=2 SV=1</Data></Cell>
    <Cell><Data ss:Type="String">Uncharacterized protein {ECO:0000313|EMBL:ERP63258.1} OS=Populus trichocarpa (Western balsam poplar) PE=4 SV=1</Data></Cell>
    <Cell><Data ss:Type="String">hypothetical protein POPTR_0003s05090g [Populus trichocarpa] </Data></Cell>
    <Cell><Data ss:Type="String">Ricinus communis Mannosyl-oligosaccharide 1,2-alpha-mannosidase IA, putative, mRNA</Data></Cell>
   </Row>
   <Row ss:AutoFitHeight="0">
    <Cell><Data ss:Type="String">Achn310121-TA</Data></Cell>
    <Cell><Data ss:Type="String">&#45;-</Data></Cell>
    <Cell><Data ss:Type="String">&#45;-</Data></Cell>
    <Cell><Data ss:Type="String">&#45;-</Data></Cell>
    <Cell><Data ss:Type="String">&#45;-</Data></Cell>
    <Cell><Data ss:Type="String">&#45;-</Data></Cell>
    <Cell><Data ss:Type="String">&#45;-</Data></Cell>
    <Cell><Data ss:Type="String">Putative uncharacterized protein {ECO:0000313|EMBL:CCB59628.1} OS=Vitis vinifera (Grape) PE=4 SV=1</Data></Cell>
    <Cell><Data ss:Type="String">PREDICTED: uncharacterized protein LOC100250817 [Vitis vinifera]</Data></Cell>
    <Cell><Data ss:Type="String">PREDICTED: Vitis vinifera uncharacterized LOC100250817 (LOC100250817), mRNA</Data></Cell>
   </Row>
   <Row ss:AutoFitHeight="0">
    <Cell><Data ss:Type="String">Achn325381-TA</Data></Cell>
    <Cell><Data ss:Type="String">&#45;-</Data></Cell>
    <Cell><Data ss:Type="String">&#45;-</Data></Cell>
    <Cell><Data ss:Type="String">&#45;-</Data></Cell>
    <Cell><Data ss:Type="String">Function unknown </Data></Cell>
    <Cell><Data ss:Type="String">Ankyrin repeats (3 copies);; CG-1 domain</Data></Cell>
    <Cell><Data ss:Type="String">Calmodulin-binding transcription activator 3 GN=T26C19.4 OS=Arabidopsis thaliana (Mouse-ear cress) PE=1 SV=1</Data></Cell>
    <Cell><Data ss:Type="String">Calmodulin-binding transcription activator 3 {ECO:0000313|EMBL:EXB80279.1} OS=Morus notabilis PE=4 SV=1</Data></Cell>
    <Cell><Data ss:Type="String">Calmodulin-binding transcription activator 3 [Morus notabilis] </Data></Cell>
    <Cell><Data ss:Type="String">Populus trichocarpa hypothetical protein (POPTR_0010s16290g) mRNA, complete cds</Data></Cell>
   </Row>
   <Row ss:AutoFitHeight="0">
    <Cell><Data ss:Type="String">Achn109311-TA</Data></Cell>
    <Cell><Data ss:Type="String">&#45;-</Data></Cell>
    <Cell><Data ss:Type="String">&#45;-</Data></Cell>
    <Cell><Data ss:Type="String">K09422|4.08995e-35|vvi:100256181|uncharacterized LOC100256181; K09422 myb proto-oncogene protein, plant (A)</Data></Cell>
    <Cell><Data ss:Type="String">Transcription </Data></Cell>
    <Cell><Data ss:Type="String">Myb-like DNA-binding domain</Data></Cell>
    <Cell><Data ss:Type="String">Myb-related protein 3R-1 GN=MYB3R-1 OS=Arabidopsis thaliana (Mouse-ear cress) PE=2 SV=1</Data></Cell>
    <Cell><Data ss:Type="String">Putative uncharacterized protein {ECO:0000313|EMBL:CCB55589.1} OS=Vitis vinifera (Grape) PE=4 SV=1</Data></Cell>
    <Cell><Data ss:Type="String">PREDICTED: uncharacterized protein LOC100256181 [Vitis vinifera] </Data></Cell>
    <Cell><Data ss:Type="String">PREDICTED: Nelumbo nucifera myb-related protein B-like (LOC104602460), mRNA</Data></Cell>
   </Row>
   <Row ss:AutoFitHeight="0">
    <Cell><Data ss:Type="String">Achn249351-TA</Data></Cell>
    <Cell><Data ss:Type="String">&#45;-</Data></Cell>
    <Cell><Data ss:Type="String">Biological Process: thylakoid membrane organization (GO:0010027);; Biological Process: isopentenyl diphosphate biosynthetic process, methylerythritol 4-phosphate pathway (GO:0019288);; </Data></Cell>
    <Cell><Data ss:Type="String">&#45;-</Data></Cell>
    <Cell><Data ss:Type="String">&#45;-</Data></Cell>
    <Cell><Data ss:Type="String">Protein of unknown function (DUF3054)</Data></Cell>
    <Cell><Data ss:Type="String">&#45;-</Data></Cell>
    <Cell><Data ss:Type="String">Uncharacterized protein {ECO:0000313|EMBL:KDO81449.1} OS=Citrus sinensis (Sweet orange) PE=4 SV=1</Data></Cell>
    <Cell><Data ss:Type="String">PREDICTED: uncharacterized protein LOC102608988 [Citrus sinensis]</Data></Cell>
    <Cell><Data ss:Type="String">Vitis vinifera contig VV78X178784.9, whole genome shotgun sequence</Data></Cell>
   </Row>
   <Row ss:AutoFitHeight="0">
    <Cell><Data ss:Type="String">Achn068471-TA</Data></Cell>
    <Cell><Data ss:Type="String">&#45;-</Data></Cell>
    <Cell><Data ss:Type="String">Molecular Function: protein serine/threonine kinase activity (GO:0004674);; Molecular Function: ATP binding (GO:0005524);; Biological Process: protein phosphorylation (GO:0006468);; Cellular Component: chloroplast (GO:0009507);; </Data></Cell>
    <Cell><Data ss:Type="String">&#45;-</Data></Cell>
    <Cell><Data ss:Type="String">General function prediction only </Data></Cell>
    <Cell><Data ss:Type="String">Protein kinase domain;; Protein tyrosine kinase;; Protein kinase domain;; Protein tyrosine kinase</Data></Cell>
    <Cell><Data ss:Type="String">Serine/threonine-protein kinase D6PKL3 GN=MMJ24.14 OS=Arabidopsis thaliana (Mouse-ear cress) PE=1 SV=1</Data></Cell>
    <Cell><Data ss:Type="String">Uncharacterized protein {ECO:0000313|EMBL:KDP34711.1} OS=Jatropha curcas (Barbados nut) PE=4 SV=1</Data></Cell>
    <Cell><Data ss:Type="String">hypothetical protein JCGZ_10916 [Jatropha curcas]</Data></Cell>
    <Cell><Data ss:Type="String">PREDICTED: Malus x domestica protein kinase G11A (LOC103424186), transcript variant X2, mRNA</Data></Cell>
   </Row>
   <Row ss:AutoFitHeight="0">
    <Cell><Data ss:Type="String">Achn352771-TA</Data></Cell>
    <Cell><Data ss:Type="String">&#45;-</Data></Cell>
    <Cell><Data ss:Type="String">Molecular Function: actin binding (GO:0003779);; Cellular Component: actin cytoskeleton (GO:0015629);; Biological Process: actin filament depolymerization (GO:0030042);; </Data></Cell>
    <Cell><Data ss:Type="String">K05765|2.07372e-43|tcc:TCM_004049|Actin depolymerizing factor 6 isoform 1; K05765 cofilin (A)</Data></Cell>
    <Cell><Data ss:Type="String">Cytoskeleton </Data></Cell>
    <Cell><Data ss:Type="String">Cofilin/tropomyosin-type actin-binding protein</Data></Cell>
    <Cell><Data ss:Type="String">Actin-depolymerizing factor OS=Vitis vinifera (Grape) PE=2 SV=1</Data></Cell>
    <Cell><Data ss:Type="String">Actin-depolymerizing factor 6 {ECO:0000313|EMBL:EXC31951.1} OS=Morus notabilis PE=4 SV=1</Data></Cell>
    <Cell><Data ss:Type="String">Actin-depolymerizing factor 6 [Morus notabilis] </Data></Cell>
    <Cell><Data ss:Type="String">PREDICTED: Prunus mume actin-depolymerizing factor (LOC103324098), mRNA</Data></Cell>
   </Row>
   <Row ss:AutoFitHeight="0">
    <Cell><Data ss:Type="String">Achn240391-TA</Data></Cell>
    <Cell><Data ss:Type="String">Function unknown </Data></Cell>
    <Cell><Data ss:Type="String">&#45;-</Data></Cell>
    <Cell><Data ss:Type="String">K09705|4.33676e-45|pmum:103340609|uncharacterized LOC103340609; K09705 hypothetical protein (A)</Data></Cell>
    <Cell><Data ss:Type="String">&#45;-</Data></Cell>
    <Cell><Data ss:Type="String">Cupin superfamily (DUF985);; Cupin superfamily (DUF985)</Data></Cell>
    <Cell><Data ss:Type="String">&#45;-</Data></Cell>
    <Cell><Data ss:Type="String">Coffea canephora DH200=94 genomic scaffold, scaffold_9 {ECO:0000313|EMBL:CDP03058.1} OS=Coffea canephora (Robusta coffee) PE=4 SV=1</Data></Cell>
    <Cell><Data ss:Type="String">unnamed protein product [Coffea canephora]</Data></Cell>
    <Cell><Data ss:Type="String">&#45;-</Data></Cell>
   </Row>
   <Row ss:AutoFitHeight="0">
    <Cell><Data ss:Type="String">Achn232241-TA</Data></Cell>
    <Cell><Data ss:Type="String">Inorganic ion transport and metabolism </Data></Cell>
    <Cell><Data ss:Type="String">Cellular Component: mitochondrion (GO:0005739);; Cellular Component: chloroplast stroma (GO:0009570);; Biological Process: nitrate transport (GO:0015706);; Cellular Component: membrane (GO:0016020);; Biological Process: cysteine biosynthetic process (GO:0019344);; Molecular Function: heme binding (GO:0020037);; Molecular Function: ferredoxin-nitrate reductase activity (GO:0047889);; Cellular Component: apoplast (GO:0048046);; Molecular Function: ferredoxin-nitrite reductase activity (GO:0048307);; Molecular Function: nitrite reductase (NO-forming) activity (GO:0050421);; Molecular Function: iron-sulfur cluster binding (GO:0051536);; Biological Process: oxidation-reduction process (GO:0055114);; </Data></Cell>
    <Cell><Data ss:Type="String">K00366|1.40549e-140|rcu:RCOM_0813440|Ferredoxin&#45;-nitrite reductase, chloroplast precursor, putative (EC:1.7.7.1); K00366 ferredoxin-nitrite reductase [EC:1.7.7.1] (A)</Data></Cell>
    <Cell><Data ss:Type="String">Inorganic ion transport and metabolism </Data></Cell>
    <Cell><Data ss:Type="String">Nitrite/Sulfite reductase ferredoxin-like half domain;; Nitrite and sulphite reductase 4Fe-4S domain;; Nitrite and sulphite reductase 4Fe-4S domain;; Nitrite/Sulfite reductase ferredoxin-like half domain</Data></Cell>
    <Cell><Data ss:Type="String">Ferredoxin&#45;-nitrite reductase, chloroplastic (Precursor) GN=NIR1 OS=Betula pendula (European white birch) PE=2 SV=1</Data></Cell>
    <Cell><Data ss:Type="String">Nitrite reductase {ECO:0000313|EMBL:AGQ43559.1} OS=Morus alba (White mulberry) PE=2 SV=1</Data></Cell>
    <Cell><Data ss:Type="String">PREDICTED: ferredoxin&#45;-nitrite reductase, chloroplastic [Sesamum indicum]</Data></Cell>
    <Cell><Data ss:Type="String">Morus notabilis Ferredoxin&#45;-nitrite reductase partial mRNA</Data></Cell>
   </Row>
   <Row ss:AutoFitHeight="0">
    <Cell><Data ss:Type="String">Achn208871-TA</Data></Cell>
    <Cell><Data ss:Type="String">&#45;-</Data></Cell>
    <Cell><Data ss:Type="String">Biological Process: glutathione metabolic process (GO:0006749);; Cellular Component: chloroplast (GO:0009507);; Biological Process: de-etiolation (GO:0009704);; Molecular Function: transferase activity (GO:0016740);; Biological Process: response to cadmium ion (GO:0046686);; Biological Process: lateral root development (GO:0048527);; Biological Process: response to growth hormone (GO:0060416);; Biological Process: response to karrikin (GO:0080167);; </Data></Cell>
    <Cell><Data ss:Type="String">K00799|2.03769e-57|vvi:100245065|glutathione S-transferase U17; K00799 glutathione S-transferase [EC:2.5.1.18] (A)</Data></Cell>
    <Cell><Data ss:Type="String">Posttranslational modification, protein turnover, chaperones </Data></Cell>
    <Cell><Data ss:Type="String">Glutathione S-transferase, N-terminal domain;; Glutathione S-transferase, N-terminal domain;; Glutathione S-transferase, N-terminal domain</Data></Cell>
    <Cell><Data ss:Type="String">Glutathione S-transferase U17 GN=At1g10370 OS=Arabidopsis thaliana (Mouse-ear cress) PE=2 SV=1</Data></Cell>
    <Cell><Data ss:Type="String">Uncharacterized protein {ECO:0000313|EMBL:KCW85847.1} OS=Eucalyptus grandis (Flooded gum) PE=4 SV=1</Data></Cell>
    <Cell><Data ss:Type="String">PREDICTED: glutathione S-transferase U17-like [Eucalyptus grandis] </Data></Cell>
    <Cell><Data ss:Type="String">PREDICTED: Eucalyptus grandis glutathione S-transferase U17-like (LOC104432947), mRNA</Data></Cell>
   </Row>
   <Row ss:AutoFitHeight="0">
    <Cell><Data ss:Type="String">Achn025491-TA</Data></Cell>
    <Cell><Data ss:Type="String">&#45;-</Data></Cell>
    <Cell><Data ss:Type="String">Molecular Function: calcium ion binding (GO:0005509);; </Data></Cell>
    <Cell><Data ss:Type="String">&#45;-</Data></Cell>
    <Cell><Data ss:Type="String">Signal transduction mechanisms </Data></Cell>
    <Cell><Data ss:Type="String">EF hand;; EF-hand domain pair;; EF hand;; EF-hand domain;; EF-hand domain pair;; EF hand;; EF hand;; EF-hand domain;; EF-hand domain pair;; EF-hand domain pair</Data></Cell>
    <Cell><Data ss:Type="String">Probable calcium-binding protein CML10 GN=B1147A04.18 OS=Oryza sativa subsp. japonica (Rice) PE=2 SV=1</Data></Cell>
    <Cell><Data ss:Type="String">Calcium-binding EF-hand family protein, putative {ECO:0000313|EMBL:EOY14480.1} OS=Theobroma cacao (Cacao) PE=4 SV=1</Data></Cell>
    <Cell><Data ss:Type="String">Calcium-binding EF-hand family protein, putative [Theobroma cacao] </Data></Cell>
    <Cell><Data ss:Type="String">&#45;-</Data></Cell>
   </Row>
   <Row ss:AutoFitHeight="0">
    <Cell><Data ss:Type="String">Achn120451-TA</Data></Cell>
    <Cell><Data ss:Type="String">&#45;-</Data></Cell>
    <Cell><Data ss:Type="String">Molecular Function: protein serine/threonine kinase activity (GO:0004674);; Molecular Function: ATP binding (GO:0005524);; Biological Process: protein phosphorylation (GO:0006468);; </Data></Cell>
    <Cell><Data ss:Type="String">&#45;-</Data></Cell>
    <Cell><Data ss:Type="String">General function prediction only </Data></Cell>
    <Cell><Data ss:Type="String">&#45;-</Data></Cell>
    <Cell><Data ss:Type="String">&#45;-</Data></Cell>
    <Cell><Data ss:Type="String">Putative ATP-binding protein {ECO:0000313|EMBL:AEY85028.1} OS=Camellia sinensis (Tea) PE=2 SV=1</Data></Cell>
    <Cell><Data ss:Type="String">putative ATP-binding protein [Camellia sinensis]</Data></Cell>
    <Cell><Data ss:Type="String">Camellia sinensis putative ATP-binding protein mRNA, complete cds</Data></Cell>
   </Row>
   <Row ss:AutoFitHeight="0">
    <Cell><Data ss:Type="String">Achn326591-TA</Data></Cell>
    <Cell><Data ss:Type="String">&#45;-</Data></Cell>
    <Cell><Data ss:Type="String">&#45;-</Data></Cell>
    <Cell><Data ss:Type="String">&#45;-</Data></Cell>
    <Cell><Data ss:Type="String">&#45;-</Data></Cell>
    <Cell><Data ss:Type="String">Domain of unknown function (DUF3511)</Data></Cell>
    <Cell><Data ss:Type="String">&#45;-</Data></Cell>
    <Cell><Data ss:Type="String">Uncharacterized protein {ECO:0000313|EMBL:AFK46816.1} OS=Medicago truncatula (Barrel medic) PE=2 SV=1</Data></Cell>
    <Cell><Data ss:Type="String">unknown [Medicago truncatula]</Data></Cell>
    <Cell><Data ss:Type="String">&#45;-</Data></Cell>
   </Row>
   <Row ss:AutoFitHeight="0">
    <Cell><Data ss:Type="String">Achn175801-TA</Data></Cell>
    <Cell><Data ss:Type="String">&#45;-</Data></Cell>
    <Cell><Data ss:Type="String">Molecular Function: DNA binding (GO:0003677);; Molecular Function: protein dimerization activity (GO:0046983);; </Data></Cell>
    <Cell><Data ss:Type="String">&#45;-</Data></Cell>
    <Cell><Data ss:Type="String">&#45;-</Data></Cell>
    <Cell><Data ss:Type="String">Protein of unknown function (DUF 659)</Data></Cell>
    <Cell><Data ss:Type="String">&#45;-</Data></Cell>
    <Cell><Data ss:Type="String">Uncharacterized protein {ECO:0000313|EMBL:ERP64120.1} OS=Populus trichocarpa (Western balsam poplar) PE=4 SV=1</Data></Cell>
    <Cell><Data ss:Type="String">hypothetical protein POPTR_0002s07100g [Populus trichocarpa] </Data></Cell>
    <Cell><Data ss:Type="String">Populus trichocarpa clone POP018-D02, complete sequence</Data></Cell>
   </Row>
   <Row ss:AutoFitHeight="0">
    <Cell><Data ss:Type="String">Achn205791-TA</Data></Cell>
    <Cell><Data ss:Type="String">&#45;-</Data></Cell>
    <Cell><Data ss:Type="String">Molecular Function: structural molecule activity (GO:0005198);; </Data></Cell>
    <Cell><Data ss:Type="String">&#45;-</Data></Cell>
    <Cell><Data ss:Type="String">Intracellular trafficking, secretion, and vesicular transport </Data></Cell>
    <Cell><Data ss:Type="String">&#45;-</Data></Cell>
    <Cell><Data ss:Type="String">Vesicle-associated protein 1-2, N-terminally processed GN=T14P1.5 OS=Arabidopsis thaliana (Mouse-ear cress) PE=1 SV=1</Data></Cell>
    <Cell><Data ss:Type="String">Uncharacterized protein {ECO:0000313|EMBL:AFK38742.1} OS=Lotus japonicus (Lotus corniculatus var. japonicus) PE=2 SV=1</Data></Cell>
    <Cell><Data ss:Type="String">PREDICTED: vesicle-associated protein 1-2-like [Solanum lycopersicum]</Data></Cell>
    <Cell><Data ss:Type="String">Acacia ligulata chloroplast complete genome</Data></Cell>
   </Row>
   <Row ss:AutoFitHeight="0">
    <Cell><Data ss:Type="String">Achn157841-TA</Data></Cell>
    <Cell><Data ss:Type="String">&#45;-</Data></Cell>
    <Cell><Data ss:Type="String">&#45;-</Data></Cell>
    <Cell><Data ss:Type="String">&#45;-</Data></Cell>
    <Cell><Data ss:Type="String">&#45;-</Data></Cell>
    <Cell><Data ss:Type="String">&#45;-</Data></Cell>
    <Cell><Data ss:Type="String">&#45;-</Data></Cell>
    <Cell><Data ss:Type="String">Uncharacterized protein {ECO:0000313|EnsemblPlants:PGSC0003DMT400074348} OS=Solanum tuberosum (Potato) PE=4 SV=1</Data></Cell>
    <Cell><Data ss:Type="String">PREDICTED: uncharacterized protein LOC102582801 [Solanum tuberosum]</Data></Cell>
    <Cell><Data ss:Type="String">&#45;-</Data></Cell>
   </Row>
   <Row ss:AutoFitHeight="0">
    <Cell><Data ss:Type="String">Achn324501-TA</Data></Cell>
    <Cell><Data ss:Type="String">Posttranslational modification, protein turnover, chaperones </Data></Cell>
    <Cell><Data ss:Type="String">Molecular Function: protein kinase activity (GO:0004672);; Molecular Function: ATP binding (GO:0005524);; Biological Process: protein phosphorylation (GO:0006468);; Molecular Function: zinc ion binding (GO:0008270);; Cellular Component: integral component of membrane (GO:0016021);; </Data></Cell>
    <Cell><Data ss:Type="String">&#45;-</Data></Cell>
    <Cell><Data ss:Type="String">Posttranslational modification, protein turnover, chaperones </Data></Cell>
    <Cell><Data ss:Type="String">Ring finger domain;; RING-H2 zinc finger;; Zinc finger, C3HC4 type (RING finger);; zinc-RING finger domain;; Zinc finger, C3HC4 type (RING finger);; Anaphase-promoting complex subunit 11 RING-H2 finger</Data></Cell>
    <Cell><Data ss:Type="String">RING-H2 finger protein ATL46 GN=ATL46 OS=Arabidopsis thaliana (Mouse-ear cress) PE=2 SV=1</Data></Cell>
    <Cell><Data ss:Type="String">Putative uncharacterized protein {ECO:0000313|EMBL:CCB58533.1} OS=Vitis vinifera (Grape) PE=4 SV=1</Data></Cell>
    <Cell><Data ss:Type="String">ring finger protein, putative [Ricinus communis] </Data></Cell>
    <Cell><Data ss:Type="String">Solanum pennellii chromosome ch02, complete genome</Data></Cell>
   </Row>
   <Row ss:AutoFitHeight="0">
    <Cell><Data ss:Type="String">Achn369191-TA</Data></Cell>
    <Cell><Data ss:Type="String">&#45;-</Data></Cell>
    <Cell><Data ss:Type="String">Molecular Function: ubiquitin thiolesterase activity (GO:0004221);; Biological Process: ubiquitin-dependent protein catabolic process (GO:0006511);; Molecular Function: cysteine-type peptidase activity (GO:0008234);; </Data></Cell>
    <Cell><Data ss:Type="String">K11855|4.37913e-46|vvi:100248233|ubiquitin carboxyl-terminal hydrolase 23-like; K11855 ubiquitin carboxyl-terminal hydrolase 36/42 [EC:3.4.19.12] (A)</Data></Cell>
    <Cell><Data ss:Type="String">Posttranslational modification, protein turnover, chaperones </Data></Cell>
    <Cell><Data ss:Type="String">&#45;-</Data></Cell>
    <Cell><Data ss:Type="String">Ubiquitin carboxyl-terminal hydrolase 23 GN=UBP23 OS=Arabidopsis thaliana (Mouse-ear cress) PE=2 SV=2</Data></Cell>
    <Cell><Data ss:Type="String">Ubiquitin carboxyl-terminal hydrolase {ECO:0000256|RuleBase:RU004435} OS=Vitis vinifera (Grape) PE=3 SV=1</Data></Cell>
    <Cell><Data ss:Type="String">unnamed protein product [Vitis vinifera]</Data></Cell>
    <Cell><Data ss:Type="String">PREDICTED: Phoenix dactylifera ubiquitin carboxyl-terminal hydrolase 23 (LOC103714240), transcript variant X2, mRNA</Data></Cell>
   </Row>
   <Row ss:AutoFitHeight="0">
    <Cell><Data ss:Type="String">Achn180741-TA</Data></Cell>
    <Cell><Data ss:Type="String">&#45;-</Data></Cell>
    <Cell><Data ss:Type="String">Molecular Function: kinase activity (GO:0016301);; </Data></Cell>
    <Cell><Data ss:Type="String">&#45;-</Data></Cell>
    <Cell><Data ss:Type="String">&#45;-</Data></Cell>
    <Cell><Data ss:Type="String">Leucine rich repeat;; Leucine Rich repeats (2 copies);; Leucine Rich Repeat;; Leucine rich repeat N-terminal domain;; Leucine Rich repeat;; Leucine Rich repeats (2 copies);; Leucine Rich Repeat;; Leucine rich repeat;; Leucine Rich repeat</Data></Cell>
    <Cell><Data ss:Type="String">LRR receptor-like serine/threonine-protein kinase EFR (Precursor) GN=EFR OS=Arabidopsis thaliana (Mouse-ear cress) PE=1 SV=1</Data></Cell>
    <Cell><Data ss:Type="String">Leucine-rich repeat protein kinase family protein {ECO:0000313|EMBL:EOY13384.1} OS=Theobroma cacao (Cacao) PE=4 SV=1</Data></Cell>
    <Cell><Data ss:Type="String">PREDICTED: probable LRR receptor-like serine/threonine-protein kinase At3g47570 [Sesamum indicum]</Data></Cell>
    <Cell><Data ss:Type="String">&#45;-</Data></Cell>
   </Row>
   <Row ss:AutoFitHeight="0">
    <Cell><Data ss:Type="String">Achn036411-TA</Data></Cell>
    <Cell><Data ss:Type="String">&#45;-</Data></Cell>
    <Cell><Data ss:Type="String">&#45;-</Data></Cell>
    <Cell><Data ss:Type="String">&#45;-</Data></Cell>
    <Cell><Data ss:Type="String">General function prediction only </Data></Cell>
    <Cell><Data ss:Type="String">Leucine rich repeat;; Leucine Rich repeats (2 copies);; Leucine Rich Repeat;; Leucine Rich repeat;; Leucine rich repeat;; Leucine rich repeat N-terminal domain</Data></Cell>
    <Cell><Data ss:Type="String">Receptor-like protein 12 (Precursor) GN=RLP12 OS=Arabidopsis thaliana (Mouse-ear cress) PE=2 SV=2</Data></Cell>
    <Cell><Data ss:Type="String">Uncharacterized protein {ECO:0000313|EMBL:KDO56729.1} OS=Citrus sinensis (Sweet orange) PE=4 SV=1</Data></Cell>
    <Cell><Data ss:Type="String">hypothetical protein CISIN_1g001612mg [Citrus sinensis]</Data></Cell>
    <Cell><Data ss:Type="String">Populus trichocarpa hypothetical protein (POPTR_0016s12810g) mRNA, complete cds</Data></Cell>
   </Row>
   <Row ss:AutoFitHeight="0">
    <Cell><Data ss:Type="String">Achn138551-TA</Data></Cell>
    <Cell><Data ss:Type="String">&#45;-</Data></Cell>
    <Cell><Data ss:Type="String">&#45;-</Data></Cell>
    <Cell><Data ss:Type="String">&#45;-</Data></Cell>
    <Cell><Data ss:Type="String">Transcription </Data></Cell>
    <Cell><Data ss:Type="String">RING/Ubox like zinc-binding domain</Data></Cell>
    <Cell><Data ss:Type="String">&#45;-</Data></Cell>
    <Cell><Data ss:Type="String">Coffea canephora DH200=94 genomic scaffold, scaffold_92 {ECO:0000313|EMBL:CDP14924.1} OS=Coffea canephora (Robusta coffee) PE=4 SV=1</Data></Cell>
    <Cell><Data ss:Type="String">unnamed protein product [Coffea canephora]</Data></Cell>
    <Cell><Data ss:Type="String">Solanum pennellii chromosome ch03, complete genome</Data></Cell>
   </Row>
   <Row ss:AutoFitHeight="0">
    <Cell><Data ss:Type="String">Achn363761-TA</Data></Cell>
    <Cell><Data ss:Type="String">Amino acid transport and metabolism </Data></Cell>
    <Cell><Data ss:Type="String">&#45;-</Data></Cell>
    <Cell><Data ss:Type="String">&#45;-</Data></Cell>
    <Cell><Data ss:Type="String">General function prediction only </Data></Cell>
    <Cell><Data ss:Type="String">FAD dependent oxidoreductase;; Glucose inhibited division protein A;; Pyridine nucleotide-disulphide oxidoreductase;; Pyridine nucleotide-disulphide oxidoreductase;; NAD(P)-binding Rossmann-like domain;; Thi4 family;; FAD binding domain;; FAD dependent oxidoreductase</Data></Cell>
    <Cell><Data ss:Type="String">&#45;-</Data></Cell>
    <Cell><Data ss:Type="String">Uncharacterized protein {ECO:0000313|EMBL:EMJ06457.1} OS=Prunus persica (Peach) PE=4 SV=1</Data></Cell>
    <Cell><Data ss:Type="String">PREDICTED: putative oxidoreductase TDA3 [Prunus mume]</Data></Cell>
    <Cell><Data ss:Type="String">PREDICTED: Elaeis guineensis putative oxidoreductase TDA3 (LOC105035444), mRNA</Data></Cell>
   </Row>
   <Row ss:AutoFitHeight="0">
    <Cell><Data ss:Type="String">Achn332751-TA</Data></Cell>
    <Cell><Data ss:Type="String">&#45;-</Data></Cell>
    <Cell><Data ss:Type="String">&#45;-</Data></Cell>
    <Cell><Data ss:Type="String">&#45;-</Data></Cell>
    <Cell><Data ss:Type="String">&#45;-</Data></Cell>
    <Cell><Data ss:Type="String">&#45;-</Data></Cell>
    <Cell><Data ss:Type="String">&#45;-</Data></Cell>
    <Cell><Data ss:Type="String">&#45;-</Data></Cell>
    <Cell><Data ss:Type="String">PREDICTED: uncharacterized protein LOC104607435 [Nelumbo nucifera]</Data></Cell>
    <Cell><Data ss:Type="String">&#45;-</Data></Cell>
   </Row>
   <Row ss:AutoFitHeight="0">
    <Cell><Data ss:Type="String">Achn061241-TA</Data></Cell>
    <Cell><Data ss:Type="String">&#45;-</Data></Cell>
    <Cell><Data ss:Type="String">Biological Process: cellular process (GO:0009987);; </Data></Cell>
    <Cell><Data ss:Type="String">K02218|1.64236e-55|mus:103980987|casein kinase I isoform delta-like isoform X1; K02218 casein kinase 1 [EC:2.7.11.1] (A)</Data></Cell>
    <Cell><Data ss:Type="String">Signal transduction mechanisms </Data></Cell>
    <Cell><Data ss:Type="String">&#45;-</Data></Cell>
    <Cell><Data ss:Type="String">Casein kinase I isoform delta-like GN=At4g26100 OS=Arabidopsis thaliana (Mouse-ear cress) PE=2 SV=2</Data></Cell>
    <Cell><Data ss:Type="String">Putative uncharacterized protein {ECO:0000313|EMBL:CAN80417.1} OS=Vitis vinifera (Grape) PE=3 SV=1</Data></Cell>
    <Cell><Data ss:Type="String">PREDICTED: casein kinase I isoform delta-like isoform X1 [Musa acuminata subsp. malaccensis]</Data></Cell>
    <Cell><Data ss:Type="String">Vitis vinifera contig VV78X101351.7, whole genome shotgun sequence</Data></Cell>
   </Row>
   <Row ss:AutoFitHeight="0">
    <Cell><Data ss:Type="String">Achn296041-TA</Data></Cell>
    <Cell><Data ss:Type="String">&#45;-</Data></Cell>
    <Cell><Data ss:Type="String">Molecular Function: peptidase activity (GO:0008233);; Molecular Function: nucleoside-triphosphatase activity (GO:0017111);; </Data></Cell>
    <Cell><Data ss:Type="String">&#45;-</Data></Cell>
    <Cell><Data ss:Type="String">&#45;-</Data></Cell>
    <Cell><Data ss:Type="String">&#45;-</Data></Cell>
    <Cell><Data ss:Type="String">&#45;-</Data></Cell>
    <Cell><Data ss:Type="String">Uncharacterized protein {ECO:0000313|EnsemblPlants:Solyc02g032970.2.1} OS=Solanum lycopersicum (Tomato) PE=4 SV=1</Data></Cell>
    <Cell><Data ss:Type="String">PREDICTED: uncharacterized protein LOC101259095 isoform X2 [Solanum lycopersicum]</Data></Cell>
    <Cell><Data ss:Type="String">&#45;-</Data></Cell>
   </Row>
   <Row ss:AutoFitHeight="0">
    <Cell><Data ss:Type="String">Achn359391-TA</Data></Cell>
    <Cell><Data ss:Type="String">&#45;-</Data></Cell>
    <Cell><Data ss:Type="String">&#45;-</Data></Cell>
    <Cell><Data ss:Type="String">&#45;-</Data></Cell>
    <Cell><Data ss:Type="String">&#45;-</Data></Cell>
    <Cell><Data ss:Type="String">&#45;-</Data></Cell>
    <Cell><Data ss:Type="String">&#45;-</Data></Cell>
    <Cell><Data ss:Type="String">Putative uncharacterized protein {ECO:0000313|EMBL:CCB51914.1} OS=Vitis vinifera (Grape) PE=4 SV=1</Data></Cell>
    <Cell><Data ss:Type="String">PREDICTED: uncharacterized protein LOC100853989 [Vitis vinifera] </Data></Cell>
    <Cell><Data ss:Type="String">Vitis vinifera contig VV78X217621.5, whole genome shotgun sequence</Data></Cell>
   </Row>
   <Row ss:AutoFitHeight="0">
    <Cell><Data ss:Type="String">Achn206361-TA</Data></Cell>
    <Cell><Data ss:Type="String">&#45;-</Data></Cell>
    <Cell><Data ss:Type="String">Molecular Function: binding (GO:0005488);; </Data></Cell>
    <Cell><Data ss:Type="String">K14760|1.04723e-16|pda:103698312|uncharacterized LOC103698312; K14760 acyl-activating enzyme 14 [EC:6.2.1.26] (A)</Data></Cell>
    <Cell><Data ss:Type="String">General function prediction only </Data></Cell>
    <Cell><Data ss:Type="String">gag-polypeptide of LTR copia-type;; gag-polypeptide of LTR copia-type</Data></Cell>
    <Cell><Data ss:Type="String">&#45;-</Data></Cell>
    <Cell><Data ss:Type="String">Putative uncharacterized protein {ECO:0000313|EMBL:CAN78199.1} OS=Vitis vinifera (Grape) PE=4 SV=1</Data></Cell>
    <Cell><Data ss:Type="String">hypothetical protein VITISV_041785 [Vitis vinifera]</Data></Cell>
    <Cell><Data ss:Type="String">&#45;-</Data></Cell>
   </Row>
   <Row ss:AutoFitHeight="0">
    <Cell><Data ss:Type="String">Achn234831-TA</Data></Cell>
    <Cell><Data ss:Type="String">&#45;-</Data></Cell>
    <Cell><Data ss:Type="String">&#45;-</Data></Cell>
    <Cell><Data ss:Type="String">&#45;-</Data></Cell>
    <Cell><Data ss:Type="String">Posttranslational modification, protein turnover, chaperones </Data></Cell>
    <Cell><Data ss:Type="String">Glutaredoxin</Data></Cell>
    <Cell><Data ss:Type="String">Uncharacterized protein At5g39865 GN=At5g39865 OS=Arabidopsis thaliana (Mouse-ear cress) PE=2 SV=1</Data></Cell>
    <Cell><Data ss:Type="String">Putative uncharacterized protein {ECO:0000313|EMBL:CCB47533.1} OS=Vitis vinifera (Grape) PE=4 SV=1</Data></Cell>
    <Cell><Data ss:Type="String">PREDICTED: uncharacterized protein At5g39865 [Vitis vinifera]</Data></Cell>
    <Cell><Data ss:Type="String">&#45;-</Data></Cell>
   </Row>
   <Row ss:AutoFitHeight="0">
    <Cell><Data ss:Type="String">Achn001111-TA</Data></Cell>
    <Cell><Data ss:Type="String">&#45;-</Data></Cell>
    <Cell><Data ss:Type="String">&#45;-</Data></Cell>
    <Cell><Data ss:Type="String">K09422|3.0497e-45|pper:PRUPE_ppa019923mg|hypothetical protein; K09422 myb proto-oncogene protein, plant (A)</Data></Cell>
    <Cell><Data ss:Type="String">Transcription </Data></Cell>
    <Cell><Data ss:Type="String">&#45;-</Data></Cell>
    <Cell><Data ss:Type="String">&#45;-</Data></Cell>
    <Cell><Data ss:Type="String">Coffea canephora DH200=94 genomic scaffold, scaffold_7 {ECO:0000313|EMBL:CDP01469.1} OS=Coffea canephora (Robusta coffee) PE=4 SV=1</Data></Cell>
    <Cell><Data ss:Type="String">unnamed protein product [Coffea canephora]</Data></Cell>
    <Cell><Data ss:Type="String">PREDICTED: Beta vulgaris subsp. vulgaris transcription factor MYB39-like (LOC104895667), mRNA</Data></Cell>
   </Row>
   <Row ss:AutoFitHeight="0">
    <Cell><Data ss:Type="String">Achn282631-TA</Data></Cell>
    <Cell><Data ss:Type="String">&#45;-</Data></Cell>
    <Cell><Data ss:Type="String">Biological Process: cellular metabolic process (GO:0044237);; Biological Process: organic substance metabolic process (GO:0071704);; </Data></Cell>
    <Cell><Data ss:Type="String">&#45;-</Data></Cell>
    <Cell><Data ss:Type="String">&#45;-</Data></Cell>
    <Cell><Data ss:Type="String">&#45;-</Data></Cell>
    <Cell><Data ss:Type="String">&#45;-</Data></Cell>
    <Cell><Data ss:Type="String">Putative uncharacterized protein {ECO:0000313|EMBL:CCB58305.1} OS=Vitis vinifera (Grape) PE=4 SV=1</Data></Cell>
    <Cell><Data ss:Type="String">PREDICTED: NAC domain-containing protein 43-like [Vitis vinifera]</Data></Cell>
    <Cell><Data ss:Type="String">&#45;-</Data></Cell>
   </Row>
   <Row ss:AutoFitHeight="0">
    <Cell><Data ss:Type="String">Achn187911-TA</Data></Cell>
    <Cell><Data ss:Type="String">&#45;-</Data></Cell>
    <Cell><Data ss:Type="String">&#45;-</Data></Cell>
    <Cell><Data ss:Type="String">&#45;-</Data></Cell>
    <Cell><Data ss:Type="String">General function prediction only </Data></Cell>
    <Cell><Data ss:Type="String">PPR repeat family;; PPR repeat;; Pentatricopeptide repeat domain;; PPR repeat;; DYW family of nucleic acid deaminases</Data></Cell>
    <Cell><Data ss:Type="String">Putative pentatricopeptide repeat-containing protein At3g49142 OS=Arabidopsis thaliana (Mouse-ear cress) PE=3 SV=1</Data></Cell>
    <Cell><Data ss:Type="String">Putative uncharacterized protein {ECO:0000313|EMBL:CAN64485.1} OS=Vitis vinifera (Grape) PE=4 SV=1</Data></Cell>
    <Cell><Data ss:Type="String">hypothetical protein VITISV_035038 [Vitis vinifera]</Data></Cell>
    <Cell><Data ss:Type="String">Vitis vinifera contig VV78X075108.8, whole genome shotgun sequence</Data></Cell>
   </Row>
   <Row ss:AutoFitHeight="0">
    <Cell><Data ss:Type="String">Achn193771-TA</Data></Cell>
    <Cell><Data ss:Type="String">Signal transduction mechanisms </Data></Cell>
    <Cell><Data ss:Type="String">Molecular Function: phosphoprotein phosphatase activity (GO:0004721);; </Data></Cell>
    <Cell><Data ss:Type="String">K06269|3.25132e-124|mtr:MTR_7g116380|Serine/threonine protein phosphatase PP1; K06269 serine/threonine-protein phosphatase PP1 catalytic subunit [EC:3.1.3.16] (A)</Data></Cell>
    <Cell><Data ss:Type="String">&#45;-</Data></Cell>
    <Cell><Data ss:Type="String">Calcineurin-like phosphoesterase</Data></Cell>
    <Cell><Data ss:Type="String">Serine/threonine-protein phosphatase PP1 OS=Oryza sativa subsp. japonica (Rice) PE=2 SV=2</Data></Cell>
    <Cell><Data ss:Type="String">Serine/threonine-protein phosphatase {ECO:0000256|RuleBase:RU004273} OS=Medicago truncatula (Barrel medic) PE=3 SV=2</Data></Cell>
    <Cell><Data ss:Type="String">PREDICTED: serine/threonine-protein phosphatase PP1 isozyme 3 isoform X1 [Sesamum indicum]</Data></Cell>
    <Cell><Data ss:Type="String">Vitis vinifera contig VV78X150501.5, whole genome shotgun sequence</Data></Cell>
   </Row>
   <Row ss:AutoFitHeight="0">
    <Cell><Data ss:Type="String">Achn155501-TA</Data></Cell>
    <Cell><Data ss:Type="String">&#45;-</Data></Cell>
    <Cell><Data ss:Type="String">&#45;-</Data></Cell>
    <Cell><Data ss:Type="String">&#45;-</Data></Cell>
    <Cell><Data ss:Type="String">&#45;-</Data></Cell>
    <Cell><Data ss:Type="String">&#45;-</Data></Cell>
    <Cell><Data ss:Type="String">&#45;-</Data></Cell>
    <Cell><Data ss:Type="String">&#45;-</Data></Cell>
    <Cell><Data ss:Type="String">&#45;-</Data></Cell>
    <Cell><Data ss:Type="String">Actinidia rufa GDP-L-galactose phosphorylase gene, promoter region</Data></Cell>
   </Row>
   <Row ss:AutoFitHeight="0">
    <Cell><Data ss:Type="String">Achn269761-TA</Data></Cell>
    <Cell><Data ss:Type="String">&#45;-</Data></Cell>
    <Cell><Data ss:Type="String">Molecular Function: nucleotide binding (GO:0000166);; Molecular Function: protein kinase activity (GO:0004672);; Molecular Function: protein binding (GO:0005515);; Cellular Component: nucleus (GO:0005634);; Cellular Component: cytosol (GO:0005829);; Biological Process: protein phosphorylation (GO:0006468);; Biological Process: response to salt stress (GO:0009651);; Biological Process: response to abscisic acid (GO:0009737);; Cellular Component: membrane (GO:0016020);; Molecular Function: phosphatidic acid binding (GO:0070300);; Biological Process: primary root development (GO:0080022);; </Data></Cell>
    <Cell><Data ss:Type="String">K14498|1.46036e-33|zma:100381806|uncharacterized LOC100381806; K14498 serine/threonine-protein kinase SRK2 [EC:2.7.11.1] (A)</Data></Cell>
    <Cell><Data ss:Type="String">Signal transduction mechanisms </Data></Cell>
    <Cell><Data ss:Type="String">&#45;-</Data></Cell>
    <Cell><Data ss:Type="String">Serine/threonine-protein kinase SAPK1 GN=OOSJNBa0017N12.8 OS=Oryza sativa subsp. japonica (Rice) PE=1 SV=1</Data></Cell>
    <Cell><Data ss:Type="String">Uncharacterized protein {ECO:0000313|EMBL:ACR34462.1, ECO:0000313|EnsemblPlants:GRMZM2G180916_P04} OS=Zea mays (Maize) PE=2 SV=1</Data></Cell>
    <Cell><Data ss:Type="String">uncharacterized protein LOC100381806 [Zea mays] </Data></Cell>
    <Cell><Data ss:Type="String">Theobroma cacao Serine/threonine-protein kinase SAPK3 isoform 2 (TCM_015836) mRNA, partial cds</Data></Cell>
   </Row>
   <Row ss:AutoFitHeight="0">
    <Cell><Data ss:Type="String">Achn299251-TA</Data></Cell>
    <Cell><Data ss:Type="String">&#45;-</Data></Cell>
    <Cell><Data ss:Type="String">Cellular Component: plasma membrane (GO:0005886);; Biological Process: transport (GO:0006810);; Molecular Function: NADH dehydrogenase (ubiquinone) activity (GO:0008137);; Cellular Component: chloroplast thylakoid membrane (GO:0009535);; Cellular Component: integral component of membrane (GO:0016021);; Biological Process: photosynthesis, light reaction (GO:0019684);; Biological Process: ATP synthesis coupled electron transport (GO:0042773);; Molecular Function: quinone binding (GO:0048038);; </Data></Cell>
    <Cell><Data ss:Type="String">K05573|6.07413e-09|sbi:SORBI_10g024940|SORBIDRAFT_10g024940, Sb10g024940; hypothetical protein (A)</Data></Cell>
    <Cell><Data ss:Type="String">Energy production and conversion </Data></Cell>
    <Cell><Data ss:Type="String">&#45;-</Data></Cell>
    <Cell><Data ss:Type="String">NAD(P)H-quinone oxidoreductase subunit 2 B, chloroplastic {ECO:0000255|HAMAP-Rule:MF_00445} OS=Calycanthus floridus var. glaucus (Eastern sweetshrub) PE=3 SV=1</Data></Cell>
    <Cell><Data ss:Type="String">Uncharacterized protein {ECO:0000313|EnsemblPlants:GRMZM2G080135_P01} OS=Zea mays (Maize) PE=4 SV=1</Data></Cell>
    <Cell><Data ss:Type="String">TPA: hypothetical protein ZEAMMB73_762850 [Zea mays]</Data></Cell>
    <Cell><Data ss:Type="String">Ternstroemia gymnanthera isolate 8241 inverted repeat region b, partial sequence; chloroplast</Data></Cell>
   </Row>
   <Row ss:AutoFitHeight="0">
    <Cell><Data ss:Type="String">Achn088991-TA</Data></Cell>
    <Cell><Data ss:Type="String">&#45;-</Data></Cell>
    <Cell><Data ss:Type="String">&#45;-</Data></Cell>
    <Cell><Data ss:Type="String">&#45;-</Data></Cell>
    <Cell><Data ss:Type="String">&#45;-</Data></Cell>
    <Cell><Data ss:Type="String">&#45;-</Data></Cell>
    <Cell><Data ss:Type="String">&#45;-</Data></Cell>
    <Cell><Data ss:Type="String">Putative uncharacterized protein {ECO:0000313|EMBL:CAN59884.1} OS=Vitis vinifera (Grape) PE=4 SV=1</Data></Cell>
    <Cell><Data ss:Type="String">unnamed protein product [Vitis vinifera]</Data></Cell>
    <Cell><Data ss:Type="String">&#45;-</Data></Cell>
   </Row>
   <Row ss:AutoFitHeight="0">
    <Cell><Data ss:Type="String">Achn368231-TA</Data></Cell>
    <Cell><Data ss:Type="String">&#45;-</Data></Cell>
    <Cell><Data ss:Type="String">&#45;-</Data></Cell>
    <Cell><Data ss:Type="String">&#45;-</Data></Cell>
    <Cell><Data ss:Type="String">RNA processing and modification </Data></Cell>
    <Cell><Data ss:Type="String">&#45;-</Data></Cell>
    <Cell><Data ss:Type="String">Putative metallophosphoesterase At3g03305 (Precursor) GN=At3g03305 OS=Arabidopsis thaliana (Mouse-ear cress) PE=2 SV=1</Data></Cell>
    <Cell><Data ss:Type="String">Uncharacterized protein {ECO:0000313|EMBL:EEE88629.2} OS=Populus trichocarpa (Western balsam poplar) PE=4 SV=2</Data></Cell>
    <Cell><Data ss:Type="String">PREDICTED: putative metallophosphoesterase At3g03305 [Vitis vinifera]</Data></Cell>
    <Cell><Data ss:Type="String">PREDICTED: Malus x domestica putative metallophosphoesterase At3g03305 (LOC103451166), transcript variant X2, mRNA</Data></Cell>
   </Row>
   <Row ss:AutoFitHeight="0">
    <Cell><Data ss:Type="String">Achn289081-TA</Data></Cell>
    <Cell><Data ss:Type="String">&#45;-</Data></Cell>
    <Cell><Data ss:Type="String">&#45;-</Data></Cell>
    <Cell><Data ss:Type="String">&#45;-</Data></Cell>
    <Cell><Data ss:Type="String">&#45;-</Data></Cell>
    <Cell><Data ss:Type="String">&#45;-</Data></Cell>
    <Cell><Data ss:Type="String">&#45;-</Data></Cell>
    <Cell><Data ss:Type="String">Putative uncharacterized protein {ECO:0000313|EMBL:CAN71153.1} OS=Vitis vinifera (Grape) PE=4 SV=1</Data></Cell>
    <Cell><Data ss:Type="String">hypothetical protein VITISV_022650 [Vitis vinifera]</Data></Cell>
    <Cell><Data ss:Type="String">Theobroma cacao Uncharacterized protein isoform 1 (TCM_030507) mRNA, complete cds</Data></Cell>
   </Row>
   <Row ss:AutoFitHeight="0">
    <Cell><Data ss:Type="String">Achn198581-TA</Data></Cell>
    <Cell><Data ss:Type="String">&#45;-</Data></Cell>
    <Cell><Data ss:Type="String">Molecular Function: threonine-type endopeptidase activity (GO:0004298);; Cellular Component: nucleus (GO:0005634);; Cellular Component: plasma membrane (GO:0005886);; Biological Process: ubiquitin-dependent protein catabolic process (GO:0006511);; Biological Process: response to zinc ion (GO:0010043);; Cellular Component: proteasome core complex, alpha-subunit complex (GO:0019773);; Cellular Component: cytosolic ribosome (GO:0022626);; </Data></Cell>
    <Cell><Data ss:Type="String">K02730|4.31158e-18|cit:102610983|proteasome subunit alpha type-6-like; K02730 20S proteasome subunit alpha 1 [EC:3.4.25.1] (A)</Data></Cell>
    <Cell><Data ss:Type="String">Posttranslational modification, protein turnover, chaperones </Data></Cell>
    <Cell><Data ss:Type="String">&#45;-</Data></Cell>
    <Cell><Data ss:Type="String">Proteasome subunit alpha type-6 GN=PAA1 OS=Glycine max (Soybean) PE=1 SV=2</Data></Cell>
    <Cell><Data ss:Type="String">Proteasome subunit alpha type {ECO:0000256|RuleBase:RU000551} OS=Oryza sativa subsp. japonica (Rice) PE=3 SV=1</Data></Cell>
    <Cell><Data ss:Type="String">Proteasome subunit alpha type 6, putative, expressed [Oryza sativa Japonica Group]</Data></Cell>
    <Cell><Data ss:Type="String">Vitis vinifera contig VV78X223396.10, whole genome shotgun sequence</Data></Cell>
   </Row>
   <Row ss:AutoFitHeight="0">
    <Cell><Data ss:Type="String">Achn004981-TA</Data></Cell>
    <Cell><Data ss:Type="String">Energy production and conversion </Data></Cell>
    <Cell><Data ss:Type="String">Molecular Function: electron carrier activity (GO:0009055);; Biological Process: electron transport chain (GO:0022900);; Molecular Function: metal ion binding (GO:0046872);; Molecular Function: 2 iron, 2 sulfur cluster binding (GO:0051537);; </Data></Cell>
    <Cell><Data ss:Type="String">K02639|6.36096e-80|vvi:100251971|ferredoxin-3, chloroplastic; K02639 ferredoxin (A)</Data></Cell>
    <Cell><Data ss:Type="String">&#45;-</Data></Cell>
    <Cell><Data ss:Type="String">2Fe-2S iron-sulfur cluster binding domain</Data></Cell>
    <Cell><Data ss:Type="String">Ferredoxin-3, chloroplastic (Precursor) GN=FDX3 OS=Zea mays (Maize) PE=2 SV=1</Data></Cell>
    <Cell><Data ss:Type="String">Putative uncharacterized protein {ECO:0000313|EMBL:CCB51657.1} OS=Vitis vinifera (Grape) PE=4 SV=1</Data></Cell>
    <Cell><Data ss:Type="String">PREDICTED: ferredoxin-3, chloroplastic [Vitis vinifera]</Data></Cell>
    <Cell><Data ss:Type="String">PREDICTED: Solanum tuberosum ferredoxin-3, chloroplastic-like (LOC102605264), transcript variant X3, mRNA</Data></Cell>
   </Row>
   <Row ss:AutoFitHeight="0">
    <Cell><Data ss:Type="String">Achn136341-TA</Data></Cell>
    <Cell><Data ss:Type="String">General function prediction only </Data></Cell>
    <Cell><Data ss:Type="String">Molecular Function: carboxylic ester hydrolase activity (GO:0004091);; Cellular Component: cytoplasmic membrane-bounded vesicle (GO:0016023);; Molecular Function: S-formylglutathione hydrolase activity (GO:0018738);; Biological Process: formaldehyde catabolic process (GO:0046294);; Biological Process: response to cadmium ion (GO:0046686);; Cellular Component: apoplast (GO:0048046);; Molecular Function: retinyl-palmitate esterase activity (GO:0050253);; Molecular Function: methyl indole-3-acetate esterase activity (GO:0080030);; Molecular Function: methyl salicylate esterase activity (GO:0080031);; Molecular Function: methyl jasmonate esterase activity (GO:0080032);; </Data></Cell>
    <Cell><Data ss:Type="String">K01070|2.81756e-33|cic:CICLE_v10005572mg|hypothetical protein; K01070 S-formylglutathione hydrolase [EC:3.1.2.12] (A)</Data></Cell>
    <Cell><Data ss:Type="String">General function prediction only </Data></Cell>
    <Cell><Data ss:Type="String">Putative esterase</Data></Cell>
    <Cell><Data ss:Type="String">S-formylglutathione hydrolase GN=SFGH OS=Arabidopsis thaliana (Mouse-ear cress) PE=1 SV=2</Data></Cell>
    <Cell><Data ss:Type="String">Uncharacterized protein {ECO:0000313|EMBL:KDO48225.1} (Fragment) OS=Citrus sinensis (Sweet orange) PE=4 SV=1</Data></Cell>
    <Cell><Data ss:Type="String">hypothetical protein CISIN_1g0233241mg, partial [Citrus sinensis]</Data></Cell>
    <Cell><Data ss:Type="String">Vitis vinifera contig VV78X017458.13, whole genome shotgun sequence</Data></Cell>
   </Row>
   <Row ss:AutoFitHeight="0">
    <Cell><Data ss:Type="String">Achn362091-TA</Data></Cell>
    <Cell><Data ss:Type="String">&#45;-</Data></Cell>
    <Cell><Data ss:Type="String">Molecular Function: DNA binding (GO:0003677);; Molecular Function: chromatin binding (GO:0003682);; </Data></Cell>
    <Cell><Data ss:Type="String">&#45;-</Data></Cell>
    <Cell><Data ss:Type="String">&#45;-</Data></Cell>
    <Cell><Data ss:Type="String">Myb-like DNA-binding domain</Data></Cell>
    <Cell><Data ss:Type="String">Myb family transcription factor APL GN=APL OS=Arabidopsis thaliana (Mouse-ear cress) PE=2 SV=2</Data></Cell>
    <Cell><Data ss:Type="String">Uncharacterized protein {ECO:0000313|EMBL:KDP39373.1} OS=Jatropha curcas (Barbados nut) PE=4 SV=1</Data></Cell>
    <Cell><Data ss:Type="String">hypothetical protein JCGZ_01130 [Jatropha curcas]</Data></Cell>
    <Cell><Data ss:Type="String">PREDICTED: Sesamum indicum myb family transcription factor APL-like (LOC105171878), transcript variant X3, mRNA</Data></Cell>
   </Row>
   <Row ss:AutoFitHeight="0">
    <Cell><Data ss:Type="String">Achn173851-TA</Data></Cell>
    <Cell><Data ss:Type="String">&#45;-</Data></Cell>
    <Cell><Data ss:Type="String">&#45;-</Data></Cell>
    <Cell><Data ss:Type="String">&#45;-</Data></Cell>
    <Cell><Data ss:Type="String">&#45;-</Data></Cell>
    <Cell><Data ss:Type="String">Heavy-metal-associated domain</Data></Cell>
    <Cell><Data ss:Type="String">&#45;-</Data></Cell>
    <Cell><Data ss:Type="String">Uncharacterized protein {ECO:0000313|EMBL:KDO67626.1} (Fragment) OS=Citrus sinensis (Sweet orange) PE=4 SV=1</Data></Cell>
    <Cell><Data ss:Type="String">hypothetical protein CICLE_v10033328mg, partial [Citrus clementina] </Data></Cell>
    <Cell><Data ss:Type="String">&#45;-</Data></Cell>
   </Row>
   <Row ss:AutoFitHeight="0">
    <Cell><Data ss:Type="String">Achn105281-TA</Data></Cell>
    <Cell><Data ss:Type="String">&#45;-</Data></Cell>
    <Cell><Data ss:Type="String">&#45;-</Data></Cell>
    <Cell><Data ss:Type="String">&#45;-</Data></Cell>
    <Cell><Data ss:Type="String">&#45;-</Data></Cell>
    <Cell><Data ss:Type="String">Protein of unknown function (DUF789);; Protein of unknown function (DUF789);; Protein of unknown function (DUF789);; Protein of unknown function (DUF789)</Data></Cell>
    <Cell><Data ss:Type="String">&#45;-</Data></Cell>
    <Cell><Data ss:Type="String">Uncharacterized protein {ECO:0000313|EMBL:EMJ18310.1} (Fragment) OS=Prunus persica (Peach) PE=4 SV=1</Data></Cell>
    <Cell><Data ss:Type="String">hypothetical protein PRUPE_ppa008669m2g, partial [Prunus persica] </Data></Cell>
    <Cell><Data ss:Type="String">Vitis vinifera contig VV78X067221.5, whole genome shotgun sequence</Data></Cell>
   </Row>
   <Row ss:AutoFitHeight="0">
    <Cell><Data ss:Type="String">Achn187521-TA</Data></Cell>
    <Cell><Data ss:Type="String">&#45;-</Data></Cell>
    <Cell><Data ss:Type="String">&#45;-</Data></Cell>
    <Cell><Data ss:Type="String">&#45;-</Data></Cell>
    <Cell><Data ss:Type="String">Intracellular trafficking, secretion, and vesicular transport </Data></Cell>
    <Cell><Data ss:Type="String">Zinc-finger of C2H2 type</Data></Cell>
    <Cell><Data ss:Type="String">&#45;-</Data></Cell>
    <Cell><Data ss:Type="String">Uncharacterized protein {ECO:0000313|EMBL:EEE92877.2} OS=Populus trichocarpa (Western balsam poplar) PE=4 SV=2</Data></Cell>
    <Cell><Data ss:Type="String">hypothetical protein POPTR_0006s19660g [Populus trichocarpa] </Data></Cell>
    <Cell><Data ss:Type="String">&#45;-</Data></Cell>
   </Row>
   <Row ss:AutoFitHeight="0">
    <Cell><Data ss:Type="String">Achn347821-TA</Data></Cell>
    <Cell><Data ss:Type="String">Posttranslational modification, protein turnover, chaperones </Data></Cell>
    <Cell><Data ss:Type="String">&#45;-</Data></Cell>
    <Cell><Data ss:Type="String">&#45;-</Data></Cell>
    <Cell><Data ss:Type="String">Posttranslational modification, protein turnover, chaperones </Data></Cell>
    <Cell><Data ss:Type="String">&#45;-</Data></Cell>
    <Cell><Data ss:Type="String">Peptidyl-prolyl cis-trans isomerase CYP21-1 (Precursor) GN=CYP21-1 OS=Arabidopsis thaliana (Mouse-ear cress) PE=2 SV=1</Data></Cell>
    <Cell><Data ss:Type="String">Peptidyl-prolyl cis-trans isomerase {ECO:0000256|RuleBase:RU000493} OS=Amborella trichopoda PE=3 SV=1</Data></Cell>
    <Cell><Data ss:Type="String">hypothetical protein AMTR_s00018p00201960 [Amborella trichopoda] </Data></Cell>
    <Cell><Data ss:Type="String">Lumnitzera racemosa isolate Lr736_ref peptidyl-prolyl cis-trans gene, partial cds</Data></Cell>
   </Row>
   <Row ss:AutoFitHeight="0">
    <Cell><Data ss:Type="String">Achn348561-TA</Data></Cell>
    <Cell><Data ss:Type="String">&#45;-</Data></Cell>
    <Cell><Data ss:Type="String">&#45;-</Data></Cell>
    <Cell><Data ss:Type="String">&#45;-</Data></Cell>
    <Cell><Data ss:Type="String">&#45;-</Data></Cell>
    <Cell><Data ss:Type="String">&#45;-</Data></Cell>
    <Cell><Data ss:Type="String">&#45;-</Data></Cell>
    <Cell><Data ss:Type="String">&#45;-</Data></Cell>
    <Cell><Data ss:Type="String">&#45;-</Data></Cell>
    <Cell><Data ss:Type="String">PREDICTED: Nelumbo nucifera uncharacterized protein At1g04910-like (LOC104611914), transcript variant X2, mRNA</Data></Cell>
   </Row>
   <Row ss:AutoFitHeight="0">
    <Cell><Data ss:Type="String">Achn186361-TA</Data></Cell>
    <Cell><Data ss:Type="String">&#45;-</Data></Cell>
    <Cell><Data ss:Type="String">Cellular Component: chloroplast thylakoid membrane (GO:0009535);; Cellular Component: photosystem I reaction center (GO:0009538);; Biological Process: photosynthesis (GO:0015979);; </Data></Cell>
    <Cell><Data ss:Type="String">K02692|9.45643e-117|rcu:RCOM_0677760|Photosystem I reaction center subunit II, chloroplast precursor, putative; K02692 photosystem I subunit II (A)</Data></Cell>
    <Cell><Data ss:Type="String">&#45;-</Data></Cell>
    <Cell><Data ss:Type="String">PsaD</Data></Cell>
    <Cell><Data ss:Type="String">Photosystem I reaction center subunit II, chloroplastic (Precursor) GN=psaD OS=Cucumis sativus (Cucumber) PE=1 SV=1</Data></Cell>
    <Cell><Data ss:Type="String">Coffea canephora DH200=94 genomic scaffold, scaffold_3 {ECO:0000313|EMBL:CDO99040.1} OS=Coffea canephora (Robusta coffee) PE=4 SV=1</Data></Cell>
    <Cell><Data ss:Type="String">unnamed protein product [Coffea canephora]</Data></Cell>
    <Cell><Data ss:Type="String">PREDICTED: Nelumbo nucifera photosystem I reaction center subunit II, chloroplastic (LOC104596510), mRNA</Data></Cell>
   </Row>
   <Row ss:AutoFitHeight="0">
    <Cell><Data ss:Type="String">Achn258611-TA</Data></Cell>
    <Cell><Data ss:Type="String">&#45;-</Data></Cell>
    <Cell><Data ss:Type="String">Molecular Function: calcium ion binding (GO:0005509);; </Data></Cell>
    <Cell><Data ss:Type="String">&#45;-</Data></Cell>
    <Cell><Data ss:Type="String">&#45;-</Data></Cell>
    <Cell><Data ss:Type="String">Lung seven transmembrane receptor</Data></Cell>
    <Cell><Data ss:Type="String">Vacuolar-sorting receptor 1 (Precursor) GN=F8J2.20 OS=Arabidopsis thaliana (Mouse-ear cress) PE=1 SV=2</Data></Cell>
    <Cell><Data ss:Type="String">Putative uncharacterized protein {ECO:0000313|EMBL:CAN66483.1} OS=Vitis vinifera (Grape) PE=4 SV=1</Data></Cell>
    <Cell><Data ss:Type="String">hypothetical protein VITISV_015390 [Vitis vinifera]</Data></Cell>
    <Cell><Data ss:Type="String">Vitis vinifera contig VV78X183642.29, whole genome shotgun sequence</Data></Cell>
   </Row>
   <Row ss:AutoFitHeight="0">
    <Cell><Data ss:Type="String">Achn355781-TA</Data></Cell>
    <Cell><Data ss:Type="String">&#45;-</Data></Cell>
    <Cell><Data ss:Type="String">&#45;-</Data></Cell>
    <Cell><Data ss:Type="String">K18134|6.68557e-127|pop:POPTR_0010s16960g|POPTRDRAFT_226227; hypothetical protein; K18134 protein O-GlcNAc transferase [EC:2.4.1.255] (A)</Data></Cell>
    <Cell><Data ss:Type="String">Function unknown </Data></Cell>
    <Cell><Data ss:Type="String">Protein of unknown function (DUF563)</Data></Cell>
    <Cell><Data ss:Type="String">&#45;-</Data></Cell>
    <Cell><Data ss:Type="String">Uncharacterized protein {ECO:0000313|EMBL:KDO83064.1} OS=Citrus sinensis (Sweet orange) PE=4 SV=1</Data></Cell>
    <Cell><Data ss:Type="String">PREDICTED: protein O-linked-mannose beta-1,4-N-acetylglucosaminyltransferase 2-like [Nelumbo nucifera]</Data></Cell>
    <Cell><Data ss:Type="String">&#45;-</Data></Cell>
   </Row>
   <Row ss:AutoFitHeight="0">
    <Cell><Data ss:Type="String">Achn170781-TA</Data></Cell>
    <Cell><Data ss:Type="String">Transcription </Data></Cell>
    <Cell><Data ss:Type="String">&#45;-</Data></Cell>
    <Cell><Data ss:Type="String">K01595|1.23296e-32|tcc:TCM_011892|Phosphoenolpyruvate carboxylase 4 isoform 1; K01595 phosphoenolpyruvate carboxylase [EC:4.1.1.31] (A)</Data></Cell>
    <Cell><Data ss:Type="String">&#45;-</Data></Cell>
    <Cell><Data ss:Type="String">&#45;-</Data></Cell>
    <Cell><Data ss:Type="String">Phosphoenolpyruvate carboxylase 4 GN=PPC4 OS=Arabidopsis thaliana (Mouse-ear cress) PE=2 SV=1</Data></Cell>
    <Cell><Data ss:Type="String">Phosphoenolpyruvate carboxylase 4 isoform 1 {ECO:0000313|EMBL:EOY02183.1} OS=Theobroma cacao (Cacao) PE=3 SV=1</Data></Cell>
    <Cell><Data ss:Type="String">PREDICTED: phosphoenolpyruvate carboxylase 4-like [Nelumbo nucifera]</Data></Cell>
    <Cell><Data ss:Type="String">Solanum lycopersicum chromosome ch04, complete genome</Data></Cell>
   </Row>
   <Row ss:AutoFitHeight="0">
    <Cell><Data ss:Type="String">Achn246641-TA</Data></Cell>
    <Cell><Data ss:Type="String">&#45;-</Data></Cell>
    <Cell><Data ss:Type="String">&#45;-</Data></Cell>
    <Cell><Data ss:Type="String">&#45;-</Data></Cell>
    <Cell><Data ss:Type="String">&#45;-</Data></Cell>
    <Cell><Data ss:Type="String">&#45;-</Data></Cell>
    <Cell><Data ss:Type="String">&#45;-</Data></Cell>
    <Cell><Data ss:Type="String">Uncharacterized protein {ECO:0000313|EnsemblPlants:Solyc12g096970.1.1} OS=Solanum lycopersicum (Tomato) PE=4 SV=1</Data></Cell>
    <Cell><Data ss:Type="String">PREDICTED: uncharacterized protein LOC101244358 [Solanum lycopersicum]</Data></Cell>
    <Cell><Data ss:Type="String">&#45;-</Data></Cell>
   </Row>
   <Row ss:AutoFitHeight="0">
    <Cell><Data ss:Type="String">Achn337151-TA</Data></Cell>
    <Cell><Data ss:Type="String">&#45;-</Data></Cell>
    <Cell><Data ss:Type="String">&#45;-</Data></Cell>
    <Cell><Data ss:Type="String">&#45;-</Data></Cell>
    <Cell><Data ss:Type="String">Cell wall/membrane/envelope biogenesis </Data></Cell>
    <Cell><Data ss:Type="String">Pectinacetylesterase</Data></Cell>
    <Cell><Data ss:Type="String">&#45;-</Data></Cell>
    <Cell><Data ss:Type="String">Coffea canephora DH200=94 genomic scaffold, scaffold_22 {ECO:0000313|EMBL:CDP06617.1} OS=Coffea canephora (Robusta coffee) PE=4 SV=1</Data></Cell>
    <Cell><Data ss:Type="String">unnamed protein product [Coffea canephora]</Data></Cell>
    <Cell><Data ss:Type="String">PREDICTED: Populus euphratica protein notum homolog (LOC105122464), mRNA</Data></Cell>
   </Row>
   <Row ss:AutoFitHeight="0">
    <Cell><Data ss:Type="String">Achn062651-TA</Data></Cell>
    <Cell><Data ss:Type="String">&#45;-</Data></Cell>
    <Cell><Data ss:Type="String">&#45;-</Data></Cell>
    <Cell><Data ss:Type="String">&#45;-</Data></Cell>
    <Cell><Data ss:Type="String">&#45;-</Data></Cell>
    <Cell><Data ss:Type="String">bZIP transcription factor;; Basic region leucine zipper</Data></Cell>
    <Cell><Data ss:Type="String">Transcription factor RF2b GN=RF2b OS=Oryza sativa subsp. japonica (Rice) PE=1 SV=1</Data></Cell>
    <Cell><Data ss:Type="String">Putative uncharacterized protein {ECO:0000313|EMBL:CCB49793.1} OS=Vitis vinifera (Grape) PE=4 SV=1</Data></Cell>
    <Cell><Data ss:Type="String">PREDICTED: transcription factor RF2b isoform X2 [Vitis vinifera]</Data></Cell>
    <Cell><Data ss:Type="String">PREDICTED: Citrus sinensis transcription factor RF2b-like (LOC102614282), transcript variant X2, misc_RNA</Data></Cell>
   </Row>
   <Row ss:AutoFitHeight="0">
    <Cell><Data ss:Type="String">Achn061521-TA</Data></Cell>
    <Cell><Data ss:Type="String">&#45;-</Data></Cell>
    <Cell><Data ss:Type="String">&#45;-</Data></Cell>
    <Cell><Data ss:Type="String">K13162|1.08087e-43|pmum:103323647|poly(rC)-binding protein 3; K13162 poly(rC)-binding protein 2/3/4 (A)</Data></Cell>
    <Cell><Data ss:Type="String">&#45;-</Data></Cell>
    <Cell><Data ss:Type="String">KH domain;; KH domain;; KH domain;; KH domain;; KH domain;; KH domain</Data></Cell>
    <Cell><Data ss:Type="String">&#45;-</Data></Cell>
    <Cell><Data ss:Type="String">Poly(RC)-binding protein 3 {ECO:0000313|EMBL:EXC31211.1} OS=Morus notabilis PE=4 SV=1</Data></Cell>
    <Cell><Data ss:Type="String">Poly(rC)-binding protein 3 [Morus notabilis] </Data></Cell>
    <Cell><Data ss:Type="String">Gossypium hirsutum mitochondrion, complete genome</Data></Cell>
   </Row>
   <Row ss:AutoFitHeight="0">
    <Cell><Data ss:Type="String">Achn301361-TA</Data></Cell>
    <Cell><Data ss:Type="String">&#45;-</Data></Cell>
    <Cell><Data ss:Type="String">&#45;-</Data></Cell>
    <Cell><Data ss:Type="String">&#45;-</Data></Cell>
    <Cell><Data ss:Type="String">&#45;-</Data></Cell>
    <Cell><Data ss:Type="String">&#45;-</Data></Cell>
    <Cell><Data ss:Type="String">&#45;-</Data></Cell>
    <Cell><Data ss:Type="String">Uncharacterized protein {ECO:0000313|EMBL:EMJ16877.1} OS=Prunus persica (Peach) PE=4 SV=1</Data></Cell>
    <Cell><Data ss:Type="String">hypothetical protein PRUPE_ppa003973mg [Prunus persica] </Data></Cell>
    <Cell><Data ss:Type="String">&#45;-</Data></Cell>
   </Row>
   <Row ss:AutoFitHeight="0">
    <Cell><Data ss:Type="String">Achn061281-TA</Data></Cell>
    <Cell><Data ss:Type="String">General function prediction only </Data></Cell>
    <Cell><Data ss:Type="String">Molecular Function: nucleotide binding (GO:0000166);; Cellular Component: cytosol (GO:0005829);; Cellular Component: heterotrimeric G-protein complex (GO:0005834);; Biological Process: negative regulation of flower development (GO:0009910);; Biological Process: histone H3-K36 methylation (GO:0010452);; Biological Process: histone H3-K4 methylation (GO:0051568);; Cellular Component: Cul4-RING ubiquitin ligase complex (GO:0080008);; </Data></Cell>
    <Cell><Data ss:Type="String">K12602|2.34973e-104|pop:POPTR_0006s14800g|POPTRDRAFT_561028; hypothetical protein; K12602 WD repeat-containing protein 61 (A)</Data></Cell>
    <Cell><Data ss:Type="String">General function prediction only </Data></Cell>
    <Cell><Data ss:Type="String">WD domain, G-beta repeat;; WD domain, G-beta repeat</Data></Cell>
    <Cell><Data ss:Type="String">Katanin p80 WD40 repeat-containing subunit B1 homolog {ECO:0000255|HAMAP-Rule:MF_03022} GN=At5g23430 OS=Arabidopsis thaliana (Mouse-ear cress) PE=2 SV=3</Data></Cell>
    <Cell><Data ss:Type="String">Putative uncharacterized protein {ECO:0000313|EMBL:ABK93218.1} OS=Populus trichocarpa (Western balsam poplar) PE=2 SV=1</Data></Cell>
    <Cell><Data ss:Type="String">unknown [Populus trichocarpa]</Data></Cell>
    <Cell><Data ss:Type="String">PREDICTED: Vitis vinifera WD repeat-containing protein 61 (LOC100257752), mRNA</Data></Cell>
   </Row>
   <Row ss:AutoFitHeight="0">
    <Cell><Data ss:Type="String">Achn029021-TA</Data></Cell>
    <Cell><Data ss:Type="String">&#45;-</Data></Cell>
    <Cell><Data ss:Type="String">Molecular Function: hydrolase activity, acting on ester bonds (GO:0016788);; </Data></Cell>
    <Cell><Data ss:Type="String">K01051|3.46769e-22|cmo:103499379|probable pectinesterase 66 (A)</Data></Cell>
    <Cell><Data ss:Type="String">&#45;-</Data></Cell>
    <Cell><Data ss:Type="String">Pectinesterase;; Pectinesterase</Data></Cell>
    <Cell><Data ss:Type="String">Putative pectinesterase 52 (Precursor) GN=F2P16.5 OS=Arabidopsis thaliana (Mouse-ear cress) PE=2 SV=2</Data></Cell>
    <Cell><Data ss:Type="String">Uncharacterized protein {ECO:0000313|EMBL:KCW45888.1} OS=Eucalyptus grandis (Flooded gum) PE=3 SV=1</Data></Cell>
    <Cell><Data ss:Type="String">PREDICTED: probable pectinesterase 55 [Eucalyptus grandis]</Data></Cell>
    <Cell><Data ss:Type="String">&#45;-</Data></Cell>
   </Row>
   <Row ss:AutoFitHeight="0">
    <Cell><Data ss:Type="String">Achn003181-TA</Data></Cell>
    <Cell><Data ss:Type="String">&#45;-</Data></Cell>
    <Cell><Data ss:Type="String">&#45;-</Data></Cell>
    <Cell><Data ss:Type="String">&#45;-</Data></Cell>
    <Cell><Data ss:Type="String">&#45;-</Data></Cell>
    <Cell><Data ss:Type="String">Protein of unknown function (DUF630);; Protein of unknown function (DUF632)</Data></Cell>
    <Cell><Data ss:Type="String">&#45;-</Data></Cell>
    <Cell><Data ss:Type="String">Putative uncharacterized protein {ECO:0000313|EMBL:CCB55841.1} OS=Vitis vinifera (Grape) PE=4 SV=1</Data></Cell>
    <Cell><Data ss:Type="String">PREDICTED: uncharacterized protein LOC100249833 [Vitis vinifera] </Data></Cell>
    <Cell><Data ss:Type="String">PREDICTED: Sesamum indicum uncharacterized LOC105175929 (LOC105175929), mRNA</Data></Cell>
   </Row>
   <Row ss:AutoFitHeight="0">
    <Cell><Data ss:Type="String">Achn027911-TA</Data></Cell>
    <Cell><Data ss:Type="String">&#45;-</Data></Cell>
    <Cell><Data ss:Type="String">&#45;-</Data></Cell>
    <Cell><Data ss:Type="String">&#45;-</Data></Cell>
    <Cell><Data ss:Type="String">&#45;-</Data></Cell>
    <Cell><Data ss:Type="String">Protein of unknown function, DUF538</Data></Cell>
    <Cell><Data ss:Type="String">&#45;-</Data></Cell>
    <Cell><Data ss:Type="String">Putative uncharacterized protein {ECO:0000313|EMBL:EEF39287.1} OS=Ricinus communis (Castor bean) PE=4 SV=1</Data></Cell>
    <Cell><Data ss:Type="String">conserved hypothetical protein [Ricinus communis] </Data></Cell>
    <Cell><Data ss:Type="String">&#45;-</Data></Cell>
   </Row>
   <Row ss:AutoFitHeight="0">
    <Cell><Data ss:Type="String">Achn093561-TA</Data></Cell>
    <Cell><Data ss:Type="String">&#45;-</Data></Cell>
    <Cell><Data ss:Type="String">&#45;-</Data></Cell>
    <Cell><Data ss:Type="String">K01689|4.10639e-08|cmo:103497104|cytosolic enolase 3; K01689 enolase [EC:4.2.1.11] (A)</Data></Cell>
    <Cell><Data ss:Type="String">Carbohydrate transport and metabolism </Data></Cell>
    <Cell><Data ss:Type="String">&#45;-</Data></Cell>
    <Cell><Data ss:Type="String">Cytosolic enolase 3 GN=F16P2.6 OS=Arabidopsis thaliana (Mouse-ear cress) PE=1 SV=1</Data></Cell>
    <Cell><Data ss:Type="String">Uncharacterized protein {ECO:0000313|EMBL:KGN65781.1} OS=Cucumis sativus (Cucumber) PE=4 SV=1</Data></Cell>
    <Cell><Data ss:Type="String">PREDICTED: cytosolic enolase 3 [Cucumis melo]</Data></Cell>
    <Cell><Data ss:Type="String">PREDICTED: Beta vulgaris subsp. vulgaris cytosolic enolase 3 (LOC104900022), mRNA</Data></Cell>
   </Row>
   <Row ss:AutoFitHeight="0">
    <Cell><Data ss:Type="String">Achn373661-TA</Data></Cell>
    <Cell><Data ss:Type="String">Carbohydrate transport and metabolism </Data></Cell>
    <Cell><Data ss:Type="String">Molecular Function: ribose-5-phosphate isomerase activity (GO:0004751);; Biological Process: pentose-phosphate shunt, non-oxidative branch (GO:0009052);; </Data></Cell>
    <Cell><Data ss:Type="String">K01807|4.55882e-155|vvi:100247460|probable ribose-5-phosphate isomerase 2; K01807 ribose 5-phosphate isomerase A [EC:5.3.1.6] (A)</Data></Cell>
    <Cell><Data ss:Type="String">Carbohydrate transport and metabolism </Data></Cell>
    <Cell><Data ss:Type="String">Ribose 5-phosphate isomerase A (phosphoriboisomerase A)</Data></Cell>
    <Cell><Data ss:Type="String">Probable ribose-5-phosphate isomerase 2 GN=RPI2 OS=Arabidopsis thaliana (Mouse-ear cress) PE=1 SV=1</Data></Cell>
    <Cell><Data ss:Type="String">Putative uncharacterized protein {ECO:0000313|EMBL:CCB50848.1} OS=Vitis vinifera (Grape) PE=3 SV=1</Data></Cell>
    <Cell><Data ss:Type="String">PREDICTED: probable ribose-5-phosphate isomerase 2 [Vitis vinifera]</Data></Cell>
    <Cell><Data ss:Type="String">PREDICTED: Glycine max probable ribose-5-phosphate isomerase-like (LOC100795150), mRNA</Data></Cell>
   </Row>
   <Row ss:AutoFitHeight="0">
    <Cell><Data ss:Type="String">Achn236321-TA</Data></Cell>
    <Cell><Data ss:Type="String">&#45;-</Data></Cell>
    <Cell><Data ss:Type="String">&#45;-</Data></Cell>
    <Cell><Data ss:Type="String">&#45;-</Data></Cell>
    <Cell><Data ss:Type="String">&#45;-</Data></Cell>
    <Cell><Data ss:Type="String">&#45;-</Data></Cell>
    <Cell><Data ss:Type="String">&#45;-</Data></Cell>
    <Cell><Data ss:Type="String">Putative uncharacterized protein {ECO:0000313|EMBL:CCB50364.1} OS=Vitis vinifera (Grape) PE=4 SV=1</Data></Cell>
    <Cell><Data ss:Type="String">PREDICTED: uncharacterized protein LOC100257948 [Vitis vinifera]</Data></Cell>
    <Cell><Data ss:Type="String">Camellia sinensis cultivar Yabukita microsatellite CsR3036 sequence</Data></Cell>
   </Row>
   <Row ss:AutoFitHeight="0">
    <Cell><Data ss:Type="String">Achn130841-TA</Data></Cell>
    <Cell><Data ss:Type="String">General function prediction only </Data></Cell>
    <Cell><Data ss:Type="String">Cellular Component: nucleus (GO:0005634);; Cellular Component: cytosol (GO:0005829);; Molecular Function: lyase activity (GO:0016829);; Molecular Function: protein homodimerization activity (GO:0042803);; </Data></Cell>
    <Cell><Data ss:Type="String">K06966|2.53467e-35|pda:103719490|cytokinin riboside 5'-monophosphate phosphoribohydrolase LOG8-like; K06966 (A)</Data></Cell>
    <Cell><Data ss:Type="String">&#45;-</Data></Cell>
    <Cell><Data ss:Type="String">&#45;-</Data></Cell>
    <Cell><Data ss:Type="String">Cytokinin riboside 5&amp;apos;-monophosphate phosphoribohydrolase LOG8 GN=LOG8 OS=Arabidopsis thaliana (Mouse-ear cress) PE=1 SV=1</Data></Cell>
    <Cell><Data ss:Type="String">Coffea canephora DH200=94 genomic scaffold, scaffold_31 {ECO:0000313|EMBL:CDP08287.1} OS=Coffea canephora (Robusta coffee) PE=4 SV=1</Data></Cell>
    <Cell><Data ss:Type="String">unnamed protein product [Coffea canephora]</Data></Cell>
    <Cell><Data ss:Type="String">Solanum pennellii chromosome ch08, complete genome</Data></Cell>
   </Row>
   <Row ss:AutoFitHeight="0">
    <Cell><Data ss:Type="String">Achn142631-TA</Data></Cell>
    <Cell><Data ss:Type="String">&#45;-</Data></Cell>
    <Cell><Data ss:Type="String">&#45;-</Data></Cell>
    <Cell><Data ss:Type="String">&#45;-</Data></Cell>
    <Cell><Data ss:Type="String">Function unknown </Data></Cell>
    <Cell><Data ss:Type="String">Integral membrane protein DUF106</Data></Cell>
    <Cell><Data ss:Type="String">&#45;-</Data></Cell>
    <Cell><Data ss:Type="String">Uncharacterized protein {ECO:0000313|EMBL:EEF04920.2} OS=Populus trichocarpa (Western balsam poplar) PE=4 SV=2</Data></Cell>
    <Cell><Data ss:Type="String">hypothetical protein POPTR_0016s01470g [Populus trichocarpa] </Data></Cell>
    <Cell><Data ss:Type="String">Eutrema salsugineum hypothetical protein (EUTSA_v10026090mg) mRNA, complete cds</Data></Cell>
   </Row>
   <Row ss:AutoFitHeight="0">
    <Cell><Data ss:Type="String">Achn383581-TA</Data></Cell>
    <Cell><Data ss:Type="String">&#45;-</Data></Cell>
    <Cell><Data ss:Type="String">&#45;-</Data></Cell>
    <Cell><Data ss:Type="String">&#45;-</Data></Cell>
    <Cell><Data ss:Type="String">Posttranslational modification, protein turnover, chaperones </Data></Cell>
    <Cell><Data ss:Type="String">&#45;-</Data></Cell>
    <Cell><Data ss:Type="String">Receptor homology region, transmembrane domain- and RING domain-containing protein 1 (Precursor) GN=OSJNBa0091P11.36 OS=Oryza sativa subsp. japonica (Rice) PE=2 SV=1</Data></Cell>
    <Cell><Data ss:Type="String">Uncharacterized protein {ECO:0000313|EMBL:EMJ05005.1} OS=Prunus persica (Peach) PE=4 SV=1</Data></Cell>
    <Cell><Data ss:Type="String">hypothetical protein PRUPE_ppa003827mg [Prunus persica] </Data></Cell>
    <Cell><Data ss:Type="String">Vitis vinifera contig VV78X016295.5, whole genome shotgun sequence</Data></Cell>
   </Row>
   <Row ss:AutoFitHeight="0">
    <Cell><Data ss:Type="String">Achn349861-TA</Data></Cell>
    <Cell><Data ss:Type="String">&#45;-</Data></Cell>
    <Cell><Data ss:Type="String">Molecular Function: protein serine/threonine kinase activity (GO:0004674);; Molecular Function: ATP binding (GO:0005524);; Biological Process: protein phosphorylation (GO:0006468);; </Data></Cell>
    <Cell><Data ss:Type="String">K04733|4.10585e-30|cic:CICLE_v10010318mg|hypothetical protein; K04733 interleukin-1 receptor-associated kinase 4 [EC:2.7.11.1] (A)</Data></Cell>
    <Cell><Data ss:Type="String">&#45;-</Data></Cell>
    <Cell><Data ss:Type="String">&#45;-</Data></Cell>
    <Cell><Data ss:Type="String">G-type lectin S-receptor-like serine/threonine-protein kinase At1g61440 (Precursor) GN=At1g61440 OS=Arabidopsis thaliana (Mouse-ear cress) PE=3 SV=2</Data></Cell>
    <Cell><Data ss:Type="String">Serine/theronine protein kinase 2 {ECO:0000313|EMBL:AAU87884.1} (Fragment) OS=Carica papaya (Papaya) PE=2 SV=1</Data></Cell>
    <Cell><Data ss:Type="String">PREDICTED: putative receptor-like protein kinase At4g00960 [Sesamum indicum]</Data></Cell>
    <Cell><Data ss:Type="String">&#45;-</Data></Cell>
   </Row>
   <Row ss:AutoFitHeight="0">
    <Cell><Data ss:Type="String">Achn223461-TA</Data></Cell>
    <Cell><Data ss:Type="String">&#45;-</Data></Cell>
    <Cell><Data ss:Type="String">&#45;-</Data></Cell>
    <Cell><Data ss:Type="String">&#45;-</Data></Cell>
    <Cell><Data ss:Type="String">&#45;-</Data></Cell>
    <Cell><Data ss:Type="String">&#45;-</Data></Cell>
    <Cell><Data ss:Type="String">&#45;-</Data></Cell>
    <Cell><Data ss:Type="String">Putative uncharacterized protein {ECO:0000313|EMBL:EEF23949.1} OS=Ricinus communis (Castor bean) PE=4 SV=1</Data></Cell>
    <Cell><Data ss:Type="String">conserved hypothetical protein [Ricinus communis] </Data></Cell>
    <Cell><Data ss:Type="String">Vitis vinifera strain PN40024 mitochondrion, partial genome</Data></Cell>
   </Row>
   <Row ss:AutoFitHeight="0">
    <Cell><Data ss:Type="String">Achn377151-TA</Data></Cell>
    <Cell><Data ss:Type="String">&#45;-</Data></Cell>
    <Cell><Data ss:Type="String">&#45;-</Data></Cell>
    <Cell><Data ss:Type="String">&#45;-</Data></Cell>
    <Cell><Data ss:Type="String">&#45;-</Data></Cell>
    <Cell><Data ss:Type="String">&#45;-</Data></Cell>
    <Cell><Data ss:Type="String">&#45;-</Data></Cell>
    <Cell><Data ss:Type="String">Putative uncharacterized protein {ECO:0000313|EMBL:CBI38316.3} OS=Vitis vinifera (Grape) PE=4 SV=1</Data></Cell>
    <Cell><Data ss:Type="String">unnamed protein product [Vitis vinifera]</Data></Cell>
    <Cell><Data ss:Type="String">PREDICTED: Sesamum indicum uncharacterized LOC105163770 (LOC105163770), mRNA</Data></Cell>
   </Row>
   <Row ss:AutoFitHeight="0">
    <Cell><Data ss:Type="String">Achn036151-TA</Data></Cell>
    <Cell><Data ss:Type="String">&#45;-</Data></Cell>
    <Cell><Data ss:Type="String">Molecular Function: calcium ion binding (GO:0005509);; Cellular Component: extracellular region (GO:0005576);; Cellular Component: endoplasmic reticulum (GO:0005783);; Biological Process: pollen wall assembly (GO:0010208);; Cellular Component: membrane (GO:0016020);; </Data></Cell>
    <Cell><Data ss:Type="String">&#45;-</Data></Cell>
    <Cell><Data ss:Type="String">&#45;-</Data></Cell>
    <Cell><Data ss:Type="String">FG-GAP repeat;; mRNA capping enzyme, catalytic domain;; Dual specificity phosphatase, catalytic domain;; Tyrosine phosphatase family</Data></Cell>
    <Cell><Data ss:Type="String">&#45;-</Data></Cell>
    <Cell><Data ss:Type="String">Uncharacterized protein {ECO:0000313|EMBL:ESQ49163.1} OS=Eutrema salsugineum (Saltwater cress) PE=4 SV=1</Data></Cell>
    <Cell><Data ss:Type="String">hypothetical protein EUTSA_v10020022mg [Eutrema salsugineum] </Data></Cell>
    <Cell><Data ss:Type="String">Vitis vinifera contig VV78X130929.19, whole genome shotgun sequence</Data></Cell>
   </Row>
   <Row ss:AutoFitHeight="0">
    <Cell><Data ss:Type="String">Achn150511-TA</Data></Cell>
    <Cell><Data ss:Type="String">&#45;-</Data></Cell>
    <Cell><Data ss:Type="String">&#45;-</Data></Cell>
    <Cell><Data ss:Type="String">&#45;-</Data></Cell>
    <Cell><Data ss:Type="String">&#45;-</Data></Cell>
    <Cell><Data ss:Type="String">Petal formation-expressed</Data></Cell>
    <Cell><Data ss:Type="String">Probable F-box protein At4g22030 GN=At4g22030 OS=Arabidopsis thaliana (Mouse-ear cress) PE=4 SV=1</Data></Cell>
    <Cell><Data ss:Type="String">Putative uncharacterized protein {ECO:0000313|EMBL:CCB48196.1} OS=Vitis vinifera (Grape) PE=4 SV=1</Data></Cell>
    <Cell><Data ss:Type="String">PREDICTED: probable F-box protein At4g22030 [Vitis vinifera]</Data></Cell>
    <Cell><Data ss:Type="String">PREDICTED: Vitis vinifera probable F-box protein At4g22030 (LOC100853959), mRNA</Data></Cell>
   </Row>
   <Row ss:AutoFitHeight="0">
    <Cell><Data ss:Type="String">Achn311001-TA</Data></Cell>
    <Cell><Data ss:Type="String">&#45;-</Data></Cell>
    <Cell><Data ss:Type="String">&#45;-</Data></Cell>
    <Cell><Data ss:Type="String">&#45;-</Data></Cell>
    <Cell><Data ss:Type="String">&#45;-</Data></Cell>
    <Cell><Data ss:Type="String">AP2 domain</Data></Cell>
    <Cell><Data ss:Type="String">Ethylene-responsive transcription factor ERF118 GN=ERF118 OS=Arabidopsis thaliana (Mouse-ear cress) PE=2 SV=1</Data></Cell>
    <Cell><Data ss:Type="String">Uncharacterized protein {ECO:0000313|EMBL:KGN45960.1} OS=Cucumis sativus (Cucumber) PE=4 SV=1</Data></Cell>
    <Cell><Data ss:Type="String">PREDICTED: ethylene-responsive transcription factor ERF118-like [Cucumis sativus] </Data></Cell>
    <Cell><Data ss:Type="String">&#45;-</Data></Cell>
   </Row>
   <Row ss:AutoFitHeight="0">
    <Cell><Data ss:Type="String">Achn147781-TA</Data></Cell>
    <Cell><Data ss:Type="String">&#45;-</Data></Cell>
    <Cell><Data ss:Type="String">&#45;-</Data></Cell>
    <Cell><Data ss:Type="String">&#45;-</Data></Cell>
    <Cell><Data ss:Type="String">&#45;-</Data></Cell>
    <Cell><Data ss:Type="String">von Willebrand factor type A domain;; von Willebrand factor type A domain;; von Willebrand factor type A domain</Data></Cell>
    <Cell><Data ss:Type="String">&#45;-</Data></Cell>
    <Cell><Data ss:Type="String">Uncharacterized protein {ECO:0000313|EnsemblPlants:PGSC0003DMT400078676} OS=Solanum tuberosum (Potato) PE=4 SV=1</Data></Cell>
    <Cell><Data ss:Type="String">PREDICTED: uncharacterized protein LOC100245763 [Vitis vinifera]</Data></Cell>
    <Cell><Data ss:Type="String">&#45;-</Data></Cell>
   </Row>
   <Row ss:AutoFitHeight="0">
    <Cell><Data ss:Type="String">Achn060641-TA</Data></Cell>
    <Cell><Data ss:Type="String">&#45;-</Data></Cell>
    <Cell><Data ss:Type="String">Cellular Component: endoplasmic reticulum (GO:0005783);; Biological Process: fatty acid biosynthetic process (GO:0006633);; Biological Process: response to cold (GO:0009409);; Biological Process: response to light stimulus (GO:0009416);; Cellular Component: membrane (GO:0016020);; Molecular Function: transferase activity, transferring acyl groups other than amino-acyl groups (GO:0016747);; </Data></Cell>
    <Cell><Data ss:Type="String">&#45;-</Data></Cell>
    <Cell><Data ss:Type="String">&#45;-</Data></Cell>
    <Cell><Data ss:Type="String">FAE1/Type III polyketide synthase-like protein;; 3-Oxoacyl-[acyl-carrier-protein (ACP)] synthase III C terminal;; Chalcone and stilbene synthases, C-terminal domain</Data></Cell>
    <Cell><Data ss:Type="String">3-ketoacyl-CoA synthase 12 (Precursor) GN=KCS12 OS=Arabidopsis thaliana (Mouse-ear cress) PE=2 SV=1</Data></Cell>
    <Cell><Data ss:Type="String">3-ketoacyl-CoA synthase {ECO:0000256|PIRNR:PIRNR036417} OS=Coffea canephora (Robusta coffee) PE=3 SV=1</Data></Cell>
    <Cell><Data ss:Type="String">PREDICTED: 3-ketoacyl-CoA synthase 12-like [Nicotiana sylvestris]</Data></Cell>
    <Cell><Data ss:Type="String">PREDICTED: Elaeis guineensis 3-ketoacyl-CoA synthase 12-like (LOC105055737), mRNA</Data></Cell>
   </Row>
   <Row ss:AutoFitHeight="0">
    <Cell><Data ss:Type="String">Achn019571-TA</Data></Cell>
    <Cell><Data ss:Type="String">Translation, ribosomal structure and biogenesis </Data></Cell>
    <Cell><Data ss:Type="String">Molecular Function: tRNA binding (GO:0000049);; Molecular Function: alanine-tRNA ligase activity (GO:0004813);; Molecular Function: ATP binding (GO:0005524);; Cellular Component: mitochondrion (GO:0005739);; Biological Process: alanyl-tRNA aminoacylation (GO:0006419);; Molecular Function: zinc ion binding (GO:0008270);; Cellular Component: chloroplast stroma (GO:0009570);; Biological Process: embryo development ending in seed dormancy (GO:0009793);; Cellular Component: membrane (GO:0016020);; </Data></Cell>
    <Cell><Data ss:Type="String">K01872|1.40865e-145|vvi:100255425|probable alanine&#45;-tRNA ligase, chloroplastic; K01872 alanyl-tRNA synthetase [EC:6.1.1.7] (A)</Data></Cell>
    <Cell><Data ss:Type="String">&#45;-</Data></Cell>
    <Cell><Data ss:Type="String">tRNA synthetases class II (A);; DHHA1 domain;; tRNA synthetases class II (A);; Possible lysine decarboxylase;; tRNA synthetases class II (A);; Rare lipoprotein A (RlpA)-like double-psi beta-barrel;; tRNA synthetases class II (A);; Pollen allergen;; Threonyl and Alanyl tRNA synthetase second additional domain;; Possible lysine decarboxylase</Data></Cell>
    <Cell><Data ss:Type="String">Probable alanine&#45;-tRNA ligase, chloroplastic {ECO:0000255|HAMAP-Rule:MF_03134} GN=POPTRDRAFT_821063 OS=Populus trichocarpa (Western balsam poplar) PE=3 SV=1</Data></Cell>
    <Cell><Data ss:Type="String">Probable alanine&#45;-tRNA ligase, chloroplastic {ECO:0000256|HAMAP-Rule:MF_03134} OS=Vitis vinifera (Grape) PE=3 SV=1</Data></Cell>
    <Cell><Data ss:Type="String">PREDICTED: probable alanine&#45;-tRNA ligase, chloroplastic [Vitis vinifera] </Data></Cell>
    <Cell><Data ss:Type="String">Vitis vinifera contig VV78X083383.23, whole genome shotgun sequence</Data></Cell>
   </Row>
   <Row ss:AutoFitHeight="0">
    <Cell><Data ss:Type="String">Achn126631-TA</Data></Cell>
    <Cell><Data ss:Type="String">&#45;-</Data></Cell>
    <Cell><Data ss:Type="String">Cellular Component: integral component of membrane (GO:0016021);; </Data></Cell>
    <Cell><Data ss:Type="String">&#45;-</Data></Cell>
    <Cell><Data ss:Type="String">Function unknown </Data></Cell>
    <Cell><Data ss:Type="String">Integral membrane protein DUF92;; Integral membrane protein DUF92</Data></Cell>
    <Cell><Data ss:Type="String">&#45;-</Data></Cell>
    <Cell><Data ss:Type="String">Integral membrane protein-like isoform 3 {ECO:0000313|EMBL:EOY30905.1} OS=Theobroma cacao (Cacao) PE=4 SV=1</Data></Cell>
    <Cell><Data ss:Type="String">PREDICTED: transmembrane protein 19 isoform X1 [Cucumis melo]</Data></Cell>
    <Cell><Data ss:Type="String">&#45;-</Data></Cell>
   </Row>
   <Row ss:AutoFitHeight="0">
    <Cell><Data ss:Type="String">Achn299481-TA</Data></Cell>
    <Cell><Data ss:Type="String">Secondary metabolites biosynthesis, transport and catabolism </Data></Cell>
    <Cell><Data ss:Type="String">Molecular Function: binding (GO:0005488);; </Data></Cell>
    <Cell><Data ss:Type="String">&#45;-</Data></Cell>
    <Cell><Data ss:Type="String">Secondary metabolites biosynthesis, transport and catabolism </Data></Cell>
    <Cell><Data ss:Type="String">Cytochrome P450;; Cytochrome P450</Data></Cell>
    <Cell><Data ss:Type="String">Cytochrome P450 81E8 {ECO:0000303|PubMed:14617078} OS=Medicago truncatula (Barrel medic) PE=2 SV=1</Data></Cell>
    <Cell><Data ss:Type="String">Uncharacterized protein {ECO:0000313|EMBL:KDP41665.1} OS=Jatropha curcas (Barbados nut) PE=3 SV=1</Data></Cell>
    <Cell><Data ss:Type="String">PREDICTED: cytochrome P450 81E8-like [Vitis vinifera]</Data></Cell>
    <Cell><Data ss:Type="String">PREDICTED: Vitis vinifera cytochrome P450 81E8-like (LOC100260801), mRNA</Data></Cell>
   </Row>
   <Row ss:AutoFitHeight="0">
    <Cell><Data ss:Type="String">Achn332061-TA</Data></Cell>
    <Cell><Data ss:Type="String">&#45;-</Data></Cell>
    <Cell><Data ss:Type="String">Cellular Component: extracellular region (GO:0005576);; Biological Process: killing of cells of other organism (GO:0031640);; Biological Process: defense response to fungus (GO:0050832);; </Data></Cell>
    <Cell><Data ss:Type="String">&#45;-</Data></Cell>
    <Cell><Data ss:Type="String">&#45;-</Data></Cell>
    <Cell><Data ss:Type="String">Thaumatin family</Data></Cell>
    <Cell><Data ss:Type="String">Thaumatin-like protein (Precursor) GN=tlp OS=Actinidia deliciosa (Kiwi) PE=1 SV=2</Data></Cell>
    <Cell><Data ss:Type="String">Thaumatin-like protein {ECO:0000313|EMBL:AGC39175.1} OS=Actinidia deliciosa (Kiwi) PE=2 SV=1</Data></Cell>
    <Cell><Data ss:Type="String">RecName: Full=Thaumatin-like protein; AltName: Allergen=Act d 2; Flags: Precursor [Actinidia deliciosa] </Data></Cell>
    <Cell><Data ss:Type="String">&#45;-</Data></Cell>
   </Row>
   <Row ss:AutoFitHeight="0">
    <Cell><Data ss:Type="String">Achn357281-TA</Data></Cell>
    <Cell><Data ss:Type="String">General function prediction only </Data></Cell>
    <Cell><Data ss:Type="String">Cellular Component: cytoplasm (GO:0005737);; Biological Process: metabolic process (GO:0008152);; Molecular Function: methyltransferase activity (GO:0008168);; Cellular Component: intracellular membrane-bounded organelle (GO:0043231);; </Data></Cell>
    <Cell><Data ss:Type="String">K15429|5.90719e-61|vvi:100241770|tRNA (guanine(37)-N1)-methyltransferase 1-like; K15429 tRNA (guanine37-N1)-methyltransferase [EC:2.1.1.228] (A)</Data></Cell>
    <Cell><Data ss:Type="String">RNA processing and modification </Data></Cell>
    <Cell><Data ss:Type="String">Met-10+ like-protein</Data></Cell>
    <Cell><Data ss:Type="String">tRNA (guanine(37)-N1)-methyltransferase 1 {ECO:0000255|HAMAP-Rule:MF_03152} GN=VIT_19s0014g03930 OS=Vitis vinifera (Grape) PE=3 SV=1</Data></Cell>
    <Cell><Data ss:Type="String">tRNA (guanine(37)-N1)-methyltransferase {ECO:0000256|HAMAP-Rule:MF_03152} OS=Coffea canephora (Robusta coffee) PE=3 SV=1</Data></Cell>
    <Cell><Data ss:Type="String">unnamed protein product [Coffea canephora]</Data></Cell>
    <Cell><Data ss:Type="String">Ricinus communis conserved hypothetical protein, mRNA</Data></Cell>
   </Row>
   <Row ss:AutoFitHeight="0">
    <Cell><Data ss:Type="String">Achn002581-TA</Data></Cell>
    <Cell><Data ss:Type="String">Secondary metabolites biosynthesis, transport and catabolism </Data></Cell>
    <Cell><Data ss:Type="String">Molecular Function: oxidoreductase activity (GO:0016491);; Molecular Function: metal ion binding (GO:0046872);; </Data></Cell>
    <Cell><Data ss:Type="String">&#45;-</Data></Cell>
    <Cell><Data ss:Type="String">Secondary metabolites biosynthesis, transport and catabolism </Data></Cell>
    <Cell><Data ss:Type="String">Cytochrome P450</Data></Cell>
    <Cell><Data ss:Type="String">Cytochrome P450 76C2 GN=F17K2.10 OS=Arabidopsis thaliana (Mouse-ear cress) PE=2 SV=1</Data></Cell>
    <Cell><Data ss:Type="String">Uncharacterized protein {ECO:0000313|EnsemblPlants:PGSC0003DMT400043227} OS=Solanum tuberosum (Potato) PE=3 SV=1</Data></Cell>
    <Cell><Data ss:Type="String">PREDICTED: cytochrome P450 76C4-like [Camelina sativa]</Data></Cell>
    <Cell><Data ss:Type="String">&#45;-</Data></Cell>
   </Row>
   <Row ss:AutoFitHeight="0">
    <Cell><Data ss:Type="String">Achn071481-TA</Data></Cell>
    <Cell><Data ss:Type="String">&#45;-</Data></Cell>
    <Cell><Data ss:Type="String">Molecular Function: zinc ion binding (GO:0008270);; Biological Process: response to red or far red light (GO:0009639);; </Data></Cell>
    <Cell><Data ss:Type="String">&#45;-</Data></Cell>
    <Cell><Data ss:Type="String">&#45;-</Data></Cell>
    <Cell><Data ss:Type="String">FAR1 DNA-binding domain;; MULE transposase domain;; MULE transposase domain;; SWIM zinc finger</Data></Cell>
    <Cell><Data ss:Type="String">Putative protein FAR1-RELATED SEQUENCE 10 GN=FRS10 OS=Arabidopsis thaliana (Mouse-ear cress) PE=2 SV=2</Data></Cell>
    <Cell><Data ss:Type="String">Uncharacterized protein {ECO:0000313|EMBL:KDO41029.1} OS=Citrus sinensis (Sweet orange) PE=4 SV=1</Data></Cell>
    <Cell><Data ss:Type="String">PREDICTED: putative protein FAR1-RELATED SEQUENCE 10-like isoform X1 [Solanum tuberosum] </Data></Cell>
    <Cell><Data ss:Type="String">Vitis vinifera contig VV78X195282.2, whole genome shotgun sequence</Data></Cell>
   </Row>
   <Row ss:AutoFitHeight="0">
    <Cell><Data ss:Type="String">Achn233911-TA</Data></Cell>
    <Cell><Data ss:Type="String">&#45;-</Data></Cell>
    <Cell><Data ss:Type="String">Molecular Function: protein serine/threonine kinase activity (GO:0004674);; Molecular Function: ATP binding (GO:0005524);; Biological Process: protein autophosphorylation (GO:0046777);; </Data></Cell>
    <Cell><Data ss:Type="String">&#45;-</Data></Cell>
    <Cell><Data ss:Type="String">Signal transduction mechanisms </Data></Cell>
    <Cell><Data ss:Type="String">Protein kinase domain;; Protein tyrosine kinase;; Protein of unknown function (DUF565);; Protein kinase domain</Data></Cell>
    <Cell><Data ss:Type="String">Calcium-dependent protein kinase 1 GN=MUK11.19 OS=Arabidopsis thaliana (Mouse-ear cress) PE=1 SV=1</Data></Cell>
    <Cell><Data ss:Type="String">Uncharacterized protein {ECO:0000313|EMBL:EMJ20251.1} OS=Prunus persica (Peach) PE=4 SV=1</Data></Cell>
    <Cell><Data ss:Type="String">PREDICTED: calcium-dependent protein kinase 26-like [Prunus mume] </Data></Cell>
    <Cell><Data ss:Type="String">Vitis vinifera contig VV78X165227.18, whole genome shotgun sequence</Data></Cell>
   </Row>
   <Row ss:AutoFitHeight="0">
    <Cell><Data ss:Type="String">Achn241881-TA</Data></Cell>
    <Cell><Data ss:Type="String">&#45;-</Data></Cell>
    <Cell><Data ss:Type="String">&#45;-</Data></Cell>
    <Cell><Data ss:Type="String">&#45;-</Data></Cell>
    <Cell><Data ss:Type="String">Intracellular trafficking, secretion, and vesicular transport </Data></Cell>
    <Cell><Data ss:Type="String">PRELI-like family</Data></Cell>
    <Cell><Data ss:Type="String">&#45;-</Data></Cell>
    <Cell><Data ss:Type="String">Coffea canephora DH200=94 genomic scaffold, scaffold_136 {ECO:0000313|EMBL:CDP16778.1} OS=Coffea canephora (Robusta coffee) PE=4 SV=1</Data></Cell>
    <Cell><Data ss:Type="String">unnamed protein product [Coffea canephora]</Data></Cell>
    <Cell><Data ss:Type="String">Theobroma cacao MSF1-like family protein isoform 1 (TCM_040594) mRNA, complete cds</Data></Cell>
   </Row>
   <Row ss:AutoFitHeight="0">
    <Cell><Data ss:Type="String">Achn297161-TA</Data></Cell>
    <Cell><Data ss:Type="String">&#45;-</Data></Cell>
    <Cell><Data ss:Type="String">Molecular Function: nucleotide binding (GO:0000166);; Molecular Function: kinase activity (GO:0016301);; Biological Process: phosphorylation (GO:0016310);; </Data></Cell>
    <Cell><Data ss:Type="String">&#45;-</Data></Cell>
    <Cell><Data ss:Type="String">&#45;-</Data></Cell>
    <Cell><Data ss:Type="String">Protein tyrosine kinase;; Protein kinase domain;; Protein tyrosine kinase;; Protein kinase domain</Data></Cell>
    <Cell><Data ss:Type="String">Probable inactive receptor kinase At2g26730 (Precursor) GN=At2g26730 OS=Arabidopsis thaliana (Mouse-ear cress) PE=1 SV=1</Data></Cell>
    <Cell><Data ss:Type="String">Uncharacterized protein {ECO:0000313|EnsemblPlants:PGSC0003DMT400032784} OS=Solanum tuberosum (Potato) PE=4 SV=1</Data></Cell>
    <Cell><Data ss:Type="String">unnamed protein product [Coffea canephora]</Data></Cell>
    <Cell><Data ss:Type="String">&#45;-</Data></Cell>
   </Row>
   <Row ss:AutoFitHeight="0">
    <Cell><Data ss:Type="String">Achn073461-TA</Data></Cell>
    <Cell><Data ss:Type="String">&#45;-</Data></Cell>
    <Cell><Data ss:Type="String">Cellular Component: plasma membrane (GO:0005886);; Cellular Component: integral component of membrane (GO:0016021);; </Data></Cell>
    <Cell><Data ss:Type="String">&#45;-</Data></Cell>
    <Cell><Data ss:Type="String">&#45;-</Data></Cell>
    <Cell><Data ss:Type="String">Domain of unknown function (DUF588);; Domain of unknown function (DUF588)</Data></Cell>
    <Cell><Data ss:Type="String">Casparian strip membrane protein 1 OS=Vitis vinifera (Grape) PE=3 SV=1</Data></Cell>
    <Cell><Data ss:Type="String">CASP-like protein {ECO:0000256|RuleBase:RU361233} OS=Prunus persica (Peach) PE=3 SV=1</Data></Cell>
    <Cell><Data ss:Type="String">hypothetical protein PRUPE_ppa024449mg [Prunus persica] </Data></Cell>
    <Cell><Data ss:Type="String">PREDICTED: Sesamum indicum casparian strip membrane protein 1-like (LOC105174208), mRNA</Data></Cell>
   </Row>
   <Row ss:AutoFitHeight="0">
    <Cell><Data ss:Type="String">Achn216991-TA</Data></Cell>
    <Cell><Data ss:Type="String">&#45;-</Data></Cell>
    <Cell><Data ss:Type="String">Cellular Component: integral component of membrane (GO:0016021);; Biological Process: transmembrane transport (GO:0055085);; </Data></Cell>
    <Cell><Data ss:Type="String">K14684|4.50727e-65|pda:103713117|probable mitochondrial adenine nucleotide transporter BTL1 (A)</Data></Cell>
    <Cell><Data ss:Type="String">Energy production and conversion </Data></Cell>
    <Cell><Data ss:Type="String">Mitochondrial carrier protein;; Mitochondrial carrier protein;; Mitochondrial carrier protein</Data></Cell>
    <Cell><Data ss:Type="String">Probable mitochondrial adenine nucleotide transporter BTL1 GN=At3g20240 OS=Arabidopsis thaliana (Mouse-ear cress) PE=2 SV=1</Data></Cell>
    <Cell><Data ss:Type="String">Mitochondrial substrate carrier family protein isoform 3 {ECO:0000313|EMBL:EOY26280.1} OS=Theobroma cacao (Cacao) PE=3 SV=1</Data></Cell>
    <Cell><Data ss:Type="String">PREDICTED: probable mitochondrial adenine nucleotide transporter BTL1 isoform X5 [Phoenix dactylifera]</Data></Cell>
    <Cell><Data ss:Type="String">Cucumis melo genomic chromosome, chr_1</Data></Cell>
   </Row>
   <Row ss:AutoFitHeight="0">
    <Cell><Data ss:Type="String">Achn335871-TA</Data></Cell>
    <Cell><Data ss:Type="String">&#45;-</Data></Cell>
    <Cell><Data ss:Type="String">&#45;-</Data></Cell>
    <Cell><Data ss:Type="String">&#45;-</Data></Cell>
    <Cell><Data ss:Type="String">&#45;-</Data></Cell>
    <Cell><Data ss:Type="String">&#45;-</Data></Cell>
    <Cell><Data ss:Type="String">&#45;-</Data></Cell>
    <Cell><Data ss:Type="String">Uncharacterized protein {ECO:0000313|EMBL:ERP50728.1} OS=Populus trichocarpa (Western balsam poplar) PE=4 SV=1</Data></Cell>
    <Cell><Data ss:Type="String">PREDICTED: uncharacterized protein LOC100266921 [Vitis vinifera]</Data></Cell>
    <Cell><Data ss:Type="String">&#45;-</Data></Cell>
   </Row>
   <Row ss:AutoFitHeight="0">
    <Cell><Data ss:Type="String">Achn138261-TA</Data></Cell>
    <Cell><Data ss:Type="String">&#45;-</Data></Cell>
    <Cell><Data ss:Type="String">&#45;-</Data></Cell>
    <Cell><Data ss:Type="String">&#45;-</Data></Cell>
    <Cell><Data ss:Type="String">&#45;-</Data></Cell>
    <Cell><Data ss:Type="String">&#45;-</Data></Cell>
    <Cell><Data ss:Type="String">&#45;-</Data></Cell>
    <Cell><Data ss:Type="String">Uncharacterized protein {ECO:0000313|EnsemblPlants:GSMUA_Achr2P06450_001} OS=Musa acuminata subsp. malaccensis (Wild banana) PE=4 SV=1</Data></Cell>
    <Cell><Data ss:Type="String">PREDICTED: uncharacterized protein LOC103973523 isoform X1 [Musa acuminata subsp. malaccensis]</Data></Cell>
    <Cell><Data ss:Type="String">&#45;-</Data></Cell>
   </Row>
   <Row ss:AutoFitHeight="0">
    <Cell><Data ss:Type="String">Achn341391-TA</Data></Cell>
    <Cell><Data ss:Type="String">&#45;-</Data></Cell>
    <Cell><Data ss:Type="String">&#45;-</Data></Cell>
    <Cell><Data ss:Type="String">&#45;-</Data></Cell>
    <Cell><Data ss:Type="String">&#45;-</Data></Cell>
    <Cell><Data ss:Type="String">Zein-binding</Data></Cell>
    <Cell><Data ss:Type="String">&#45;-</Data></Cell>
    <Cell><Data ss:Type="String">Uncharacterized protein {ECO:0000313|EMBL:EOY05294.1} OS=Theobroma cacao (Cacao) PE=4 SV=1</Data></Cell>
    <Cell><Data ss:Type="String">Uncharacterized protein TCM_020328 [Theobroma cacao] </Data></Cell>
    <Cell><Data ss:Type="String">PREDICTED: Vitis vinifera uncharacterized LOC100250255 (LOC100250255), transcript variant X2, mRNA</Data></Cell>
   </Row>
   <Row ss:AutoFitHeight="0">
    <Cell><Data ss:Type="String">Achn192071-TA</Data></Cell>
    <Cell><Data ss:Type="String">&#45;-</Data></Cell>
    <Cell><Data ss:Type="String">Cellular Component: chloroplast (GO:0009507);; Biological Process: chloroplast RNA processing (GO:0031425);; </Data></Cell>
    <Cell><Data ss:Type="String">&#45;-</Data></Cell>
    <Cell><Data ss:Type="String">General function prediction only </Data></Cell>
    <Cell><Data ss:Type="String">PPR repeat;; PPR repeat family;; Pentatricopeptide repeat domain;; PPR repeat;; DYW family of nucleic acid deaminases</Data></Cell>
    <Cell><Data ss:Type="String">Pentatricopeptide repeat-containing protein At3g63370 GN=PCMP-H83 OS=Arabidopsis thaliana (Mouse-ear cress) PE=2 SV=2</Data></Cell>
    <Cell><Data ss:Type="String">Putative uncharacterized protein {ECO:0000313|EMBL:CAN62238.1} OS=Vitis vinifera (Grape) PE=4 SV=1</Data></Cell>
    <Cell><Data ss:Type="String">hypothetical protein VITISV_014689 [Vitis vinifera]</Data></Cell>
    <Cell><Data ss:Type="String">Vitis vinifera contig VV78X044400.9, whole genome shotgun sequence</Data></Cell>
   </Row>
   <Row ss:AutoFitHeight="0">
    <Cell><Data ss:Type="String">Achn316021-TA</Data></Cell>
    <Cell><Data ss:Type="String">&#45;-</Data></Cell>
    <Cell><Data ss:Type="String">Molecular Function: nucleotide binding (GO:0000166);; Molecular Function: nucleic acid binding (GO:0003676);; </Data></Cell>
    <Cell><Data ss:Type="String">&#45;-</Data></Cell>
    <Cell><Data ss:Type="String">General function prediction only </Data></Cell>
    <Cell><Data ss:Type="String">Ataxin-2 C-terminal region</Data></Cell>
    <Cell><Data ss:Type="String">Polyadenylate-binding protein-interacting protein 12 OS=Arabidopsis thaliana (Mouse-ear cress) PE=1 SV=1</Data></Cell>
    <Cell><Data ss:Type="String">Putative uncharacterized protein {ECO:0000313|EMBL:CAN62612.1} OS=Vitis vinifera (Grape) PE=4 SV=1</Data></Cell>
    <Cell><Data ss:Type="String">hypothetical protein VITISV_033249 [Vitis vinifera]</Data></Cell>
    <Cell><Data ss:Type="String">PREDICTED: Nelumbo nucifera polyadenylate-binding protein-interacting protein 12-like (LOC104604652), transcript variant X4, mRNA</Data></Cell>
   </Row>
   <Row ss:AutoFitHeight="0">
    <Cell><Data ss:Type="String">Achn163451-TA</Data></Cell>
    <Cell><Data ss:Type="String">&#45;-</Data></Cell>
    <Cell><Data ss:Type="String">Cellular Component: plasma membrane (GO:0005886);; </Data></Cell>
    <Cell><Data ss:Type="String">&#45;-</Data></Cell>
    <Cell><Data ss:Type="String">&#45;-</Data></Cell>
    <Cell><Data ss:Type="String">Protein of unknown function (DUF1218)</Data></Cell>
    <Cell><Data ss:Type="String">MEPF1 {ECO:0000303|PubMed:22241782} (Precursor) OS=Arabidopsis thaliana (Mouse-ear cress) PE=1 SV=1</Data></Cell>
    <Cell><Data ss:Type="String">Putative uncharacterized protein {ECO:0000313|EMBL:EEF30361.1} OS=Ricinus communis (Castor bean) PE=4 SV=1</Data></Cell>
    <Cell><Data ss:Type="String">conserved hypothetical protein [Ricinus communis] </Data></Cell>
    <Cell><Data ss:Type="String">&#45;-</Data></Cell>
   </Row>
   <Row ss:AutoFitHeight="0">
    <Cell><Data ss:Type="String">Achn099381-TA</Data></Cell>
    <Cell><Data ss:Type="String">&#45;-</Data></Cell>
    <Cell><Data ss:Type="String">Molecular Function: hydrolase activity, hydrolyzing O-glycosyl compounds (GO:0004553);; Biological Process: carbohydrate metabolic process (GO:0005975);; </Data></Cell>
    <Cell><Data ss:Type="String">&#45;-</Data></Cell>
    <Cell><Data ss:Type="String">&#45;-</Data></Cell>
    <Cell><Data ss:Type="String">Cellulase (glycosyl hydrolase family 5)</Data></Cell>
    <Cell><Data ss:Type="String">&#45;-</Data></Cell>
    <Cell><Data ss:Type="String">Coffea canephora DH200=94 genomic scaffold, scaffold_74 {ECO:0000313|EMBL:CDP13254.1} OS=Coffea canephora (Robusta coffee) PE=3 SV=1</Data></Cell>
    <Cell><Data ss:Type="String">unnamed protein product [Coffea canephora]</Data></Cell>
    <Cell><Data ss:Type="String">Vitis vinifera contig VV78X271086.9, whole genome shotgun sequence</Data></Cell>
   </Row>
   <Row ss:AutoFitHeight="0">
    <Cell><Data ss:Type="String">Achn080371-TA</Data></Cell>
    <Cell><Data ss:Type="String">&#45;-</Data></Cell>
    <Cell><Data ss:Type="String">Biological Process: autophagy (GO:0006914);; Biological Process: CVT pathway (GO:0032258);; </Data></Cell>
    <Cell><Data ss:Type="String">K08341|7.71773e-28|cic:CICLE_v10017018mg|hypothetical protein; K08341 GABA(A) receptor-associated protein (A)</Data></Cell>
    <Cell><Data ss:Type="String">Cytoskeleton </Data></Cell>
    <Cell><Data ss:Type="String">&#45;-</Data></Cell>
    <Cell><Data ss:Type="String">Autophagy-related protein 8e (Precursor) OS=Arabidopsis thaliana (Mouse-ear cress) PE=2 SV=2</Data></Cell>
    <Cell><Data ss:Type="String">Autophagy-related protein {ECO:0000256|RuleBase:RU004384} (Fragment) OS=Zea mays (Maize) PE=3 SV=1</Data></Cell>
    <Cell><Data ss:Type="String">hypothetical protein ZEAMMB73_607937, partial [Zea mays]</Data></Cell>
    <Cell><Data ss:Type="String">PREDICTED: Citrus sinensis autophagy-related protein 8C-like (LOC102625155), transcript variant X5, mRNA</Data></Cell>
   </Row>
   <Row ss:AutoFitHeight="0">
    <Cell><Data ss:Type="String">Achn246741-TA</Data></Cell>
    <Cell><Data ss:Type="String">Energy production and conversion </Data></Cell>
    <Cell><Data ss:Type="String">Molecular Function: nucleotide binding (GO:0000166);; Cellular Component: cytosol (GO:0005829);; Cellular Component: plasma membrane (GO:0005886);; Biological Process: tricarboxylic acid cycle (GO:0006099);; Biological Process: malate metabolic process (GO:0006108);; Cellular Component: plasmodesma (GO:0009506);; Molecular Function: L-malate dehydrogenase activity (GO:0030060);; Biological Process: cellular carbohydrate metabolic process (GO:0044262);; Cellular Component: apoplast (GO:0048046);; </Data></Cell>
    <Cell><Data ss:Type="String">K00025|2.48546e-74|aly:ARALYDRAFT_494670|cytosolic malate dehydrogenase; K00025 malate dehydrogenase [EC:1.1.1.37] (A)</Data></Cell>
    <Cell><Data ss:Type="String">Energy production and conversion </Data></Cell>
    <Cell><Data ss:Type="String">lactate/malate dehydrogenase, NAD binding domain;; lactate/malate dehydrogenase, NAD binding domain</Data></Cell>
    <Cell><Data ss:Type="String">Malate dehydrogenase, cytoplasmic 2 GN=MDH2 OS=Arabidopsis thaliana (Mouse-ear cress) PE=1 SV=1</Data></Cell>
    <Cell><Data ss:Type="String">Malate dehydrogenase {ECO:0000256|RuleBase:RU003405} OS=Arabidopsis thaliana (Mouse-ear cress) PE=2 SV=1</Data></Cell>
    <Cell><Data ss:Type="String">cytosolic malate dehydrogenase [Arabidopsis thaliana]</Data></Cell>
    <Cell><Data ss:Type="String">Rhododendron micranthum malate dehydrogenase (MDH) mRNA, complete cds</Data></Cell>
   </Row>
   <Row ss:AutoFitHeight="0">
    <Cell><Data ss:Type="String">Achn076311-TA</Data></Cell>
    <Cell><Data ss:Type="String">&#45;-</Data></Cell>
    <Cell><Data ss:Type="String">&#45;-</Data></Cell>
    <Cell><Data ss:Type="String">&#45;-</Data></Cell>
    <Cell><Data ss:Type="String">&#45;-</Data></Cell>
    <Cell><Data ss:Type="String">&#45;-</Data></Cell>
    <Cell><Data ss:Type="String">&#45;-</Data></Cell>
    <Cell><Data ss:Type="String">Uncharacterized protein {ECO:0000313|EMBL:EMJ03520.1} OS=Prunus persica (Peach) PE=4 SV=1</Data></Cell>
    <Cell><Data ss:Type="String">PREDICTED: uncharacterized protein LOC105178143 isoform X2 [Sesamum indicum] </Data></Cell>
    <Cell><Data ss:Type="String">Prunus persica hypothetical protein (PRUPE_ppa008117mg) mRNA, complete cds</Data></Cell>
   </Row>
   <Row ss:AutoFitHeight="0">
    <Cell><Data ss:Type="String">Achn322631-TA</Data></Cell>
    <Cell><Data ss:Type="String">&#45;-</Data></Cell>
    <Cell><Data ss:Type="String">Molecular Function: 3-beta-hydroxy-delta5-steroid dehydrogenase activity (GO:0003854);; Biological Process: steroid biosynthetic process (GO:0006694);; Biological Process: oxidation-reduction process (GO:0055114);; </Data></Cell>
    <Cell><Data ss:Type="String">&#45;-</Data></Cell>
    <Cell><Data ss:Type="String">&#45;-</Data></Cell>
    <Cell><Data ss:Type="String">&#45;-</Data></Cell>
    <Cell><Data ss:Type="String">&#45;-</Data></Cell>
    <Cell><Data ss:Type="String">Putative uncharacterized protein {ECO:0000313|EMBL:CBI33869.3} OS=Vitis vinifera (Grape) PE=3 SV=1</Data></Cell>
    <Cell><Data ss:Type="String">unnamed protein product [Vitis vinifera]</Data></Cell>
    <Cell><Data ss:Type="String">&#45;-</Data></Cell>
   </Row>
   <Row ss:AutoFitHeight="0">
    <Cell><Data ss:Type="String">Achn207111-TA</Data></Cell>
    <Cell><Data ss:Type="String">&#45;-</Data></Cell>
    <Cell><Data ss:Type="String">&#45;-</Data></Cell>
    <Cell><Data ss:Type="String">&#45;-</Data></Cell>
    <Cell><Data ss:Type="String">&#45;-</Data></Cell>
    <Cell><Data ss:Type="String">&#45;-</Data></Cell>
    <Cell><Data ss:Type="String">&#45;-</Data></Cell>
    <Cell><Data ss:Type="String">Uncharacterized protein {ECO:0000313|EnsemblPlants:Solyc02g083930.1.1} OS=Solanum lycopersicum (Tomato) PE=4 SV=1</Data></Cell>
    <Cell><Data ss:Type="String">PREDICTED: uncharacterized protein LOC104879129 [Vitis vinifera]</Data></Cell>
    <Cell><Data ss:Type="String">&#45;-</Data></Cell>
   </Row>
   <Row ss:AutoFitHeight="0">
    <Cell><Data ss:Type="String">Achn316001-TA</Data></Cell>
    <Cell><Data ss:Type="String">&#45;-</Data></Cell>
    <Cell><Data ss:Type="String">Molecular Function: hydrolase activity (GO:0016787);; </Data></Cell>
    <Cell><Data ss:Type="String">K11835|2.14761e-101|vvi:100259769|ubiquitin carboxyl-terminal hydrolase 9; K11835 ubiquitin carboxyl-terminal hydrolase 4/11/15 [EC:3.4.19.12] (A)</Data></Cell>
    <Cell><Data ss:Type="String">Posttranslational modification, protein turnover, chaperones </Data></Cell>
    <Cell><Data ss:Type="String">Ubiquitin carboxyl-terminal hydrolase;; Ubiquitin carboxyl-terminal hydrolase;; Ubiquitin carboxyl-terminal hydrolase</Data></Cell>
    <Cell><Data ss:Type="String">Ubiquitin carboxyl-terminal hydrolase 10 GN=UBP10 OS=Arabidopsis thaliana (Mouse-ear cress) PE=2 SV=2</Data></Cell>
    <Cell><Data ss:Type="String">Ubiquitin carboxyl-terminal hydrolase {ECO:0000256|RuleBase:RU004435} OS=Vitis vinifera (Grape) PE=3 SV=1</Data></Cell>
    <Cell><Data ss:Type="String">unnamed protein product [Vitis vinifera]</Data></Cell>
    <Cell><Data ss:Type="String">Vitis vinifera, whole genome shotgun sequence, contig VV78X136626.5, clone ENTAV 115</Data></Cell>
   </Row>
   <Row ss:AutoFitHeight="0">
    <Cell><Data ss:Type="String">Achn285431-TA</Data></Cell>
    <Cell><Data ss:Type="String">&#45;-</Data></Cell>
    <Cell><Data ss:Type="String">Biological Process: regulation of transcription, DNA-templated (GO:0006355);; </Data></Cell>
    <Cell><Data ss:Type="String">K14494|0|vvi:100249084|DELLA protein SLR1-like; K14494 DELLA protein (A)</Data></Cell>
    <Cell><Data ss:Type="String">&#45;-</Data></Cell>
    <Cell><Data ss:Type="String">GRAS domain family;; Transcriptional regulator DELLA protein N terminal</Data></Cell>
    <Cell><Data ss:Type="String">DELLA protein GAI GN=F10B6.34 OS=Arabidopsis thaliana (Mouse-ear cress) PE=1 SV=1</Data></Cell>
    <Cell><Data ss:Type="String">GA repressor DELLA {ECO:0000313|EMBL:AHB17748.1} OS=Actinidia deliciosa (Kiwi) PE=4 SV=1</Data></Cell>
    <Cell><Data ss:Type="String">GA repressor DELLA [Actinidia deliciosa]</Data></Cell>
    <Cell><Data ss:Type="String">Actinidia deliciosa GA repressor DELLA (RGL3b) gene, complete cds</Data></Cell>
   </Row>
   <Row ss:AutoFitHeight="0">
    <Cell><Data ss:Type="String">Achn146771-TA</Data></Cell>
    <Cell><Data ss:Type="String">&#45;-</Data></Cell>
    <Cell><Data ss:Type="String">Cellular Component: membrane (GO:0016020);; </Data></Cell>
    <Cell><Data ss:Type="String">&#45;-</Data></Cell>
    <Cell><Data ss:Type="String">&#45;-</Data></Cell>
    <Cell><Data ss:Type="String">LEM3 (ligand-effect modulator 3) family / CDC50 family</Data></Cell>
    <Cell><Data ss:Type="String">ALA-interacting subunit 1 GN=ALIS1 OS=Arabidopsis thaliana (Mouse-ear cress) PE=1 SV=1</Data></Cell>
    <Cell><Data ss:Type="String">Uncharacterized protein {ECO:0000313|EMBL:KCW71404.1} OS=Eucalyptus grandis (Flooded gum) PE=4 SV=1</Data></Cell>
    <Cell><Data ss:Type="String">PREDICTED: ALA-interacting subunit 3-like [Pyrus x bretschneideri]</Data></Cell>
    <Cell><Data ss:Type="String">Vitis vinifera, whole genome shotgun sequence, contig VV78X005408.17, clone ENTAV 115</Data></Cell>
   </Row>
   <Row ss:AutoFitHeight="0">
    <Cell><Data ss:Type="String">Achn186541-TA</Data></Cell>
    <Cell><Data ss:Type="String">&#45;-</Data></Cell>
    <Cell><Data ss:Type="String">&#45;-</Data></Cell>
    <Cell><Data ss:Type="String">&#45;-</Data></Cell>
    <Cell><Data ss:Type="String">&#45;-</Data></Cell>
    <Cell><Data ss:Type="String">&#45;-</Data></Cell>
    <Cell><Data ss:Type="String">WEB family protein At1g75720 GN=At1g75720 OS=Arabidopsis thaliana (Mouse-ear cress) PE=2 SV=1</Data></Cell>
    <Cell><Data ss:Type="String">Uncharacterized protein {ECO:0000313|EMBL:KDP36931.1} OS=Jatropha curcas (Barbados nut) PE=4 SV=1</Data></Cell>
    <Cell><Data ss:Type="String">hypothetical protein JCGZ_08222 [Jatropha curcas]</Data></Cell>
    <Cell><Data ss:Type="String">&#45;-</Data></Cell>
   </Row>
   <Row ss:AutoFitHeight="0">
    <Cell><Data ss:Type="String">Achn020731-TA</Data></Cell>
    <Cell><Data ss:Type="String">Posttranslational modification, protein turnover, chaperones </Data></Cell>
    <Cell><Data ss:Type="String">Cellular Component: membrane (GO:0016020);; </Data></Cell>
    <Cell><Data ss:Type="String">K17080|6.0673e-152|sot:102588596|RSI1; prohibitin-3, mitochondrial-like; K17080 prohibitin 1 (A)</Data></Cell>
    <Cell><Data ss:Type="String">Posttranslational modification, protein turnover, chaperones </Data></Cell>
    <Cell><Data ss:Type="String">SPFH domain / Band 7 family</Data></Cell>
    <Cell><Data ss:Type="String">Prohibitin-3, mitochondrial GN=K1B16.2 OS=Arabidopsis thaliana (Mouse-ear cress) PE=1 SV=1</Data></Cell>
    <Cell><Data ss:Type="String">Prohibitin {ECO:0000313|EMBL:AAC49690.1} OS=Nicotiana tabacum (Common tobacco) PE=1 SV=1</Data></Cell>
    <Cell><Data ss:Type="String">PREDICTED: prohibitin-3, mitochondrial [Nelumbo nucifera] </Data></Cell>
    <Cell><Data ss:Type="String">PREDICTED: Fragaria vesca subsp. vesca prohibitin-3, mitochondrial-like (LOC101301408), mRNA</Data></Cell>
   </Row>
   <Row ss:AutoFitHeight="0">
    <Cell><Data ss:Type="String">Achn144811-TA</Data></Cell>
    <Cell><Data ss:Type="String">Carbohydrate transport and metabolism </Data></Cell>
    <Cell><Data ss:Type="String">&#45;-</Data></Cell>
    <Cell><Data ss:Type="String">&#45;-</Data></Cell>
    <Cell><Data ss:Type="String">Carbohydrate transport and metabolism </Data></Cell>
    <Cell><Data ss:Type="String">pfkB family carbohydrate kinase;; pfkB family carbohydrate kinase</Data></Cell>
    <Cell><Data ss:Type="String">Fructokinase-like 2, chloroplastic {ECO:0000312|EMBL:AEE34893.1} (Precursor) OS=Arabidopsis thaliana (Mouse-ear cress) PE=1 SV=2</Data></Cell>
    <Cell><Data ss:Type="String">Uncharacterized protein {ECO:0000313|EMBL:EMJ24120.1} OS=Prunus persica (Peach) PE=4 SV=1</Data></Cell>
    <Cell><Data ss:Type="String">PREDICTED: fructokinase-like 2, chloroplastic [Sesamum indicum]</Data></Cell>
    <Cell><Data ss:Type="String">Vitis vinifera contig VV78X038344.10, whole genome shotgun sequence</Data></Cell>
   </Row>
   <Row ss:AutoFitHeight="0">
    <Cell><Data ss:Type="String">Achn174101-TA</Data></Cell>
    <Cell><Data ss:Type="String">&#45;-</Data></Cell>
    <Cell><Data ss:Type="String">&#45;-</Data></Cell>
    <Cell><Data ss:Type="String">&#45;-</Data></Cell>
    <Cell><Data ss:Type="String">&#45;-</Data></Cell>
    <Cell><Data ss:Type="String">&#45;-</Data></Cell>
    <Cell><Data ss:Type="String">Uncharacterized protein At5g65660 GN=At5g65660 OS=Arabidopsis thaliana (Mouse-ear cress) PE=2 SV=1</Data></Cell>
    <Cell><Data ss:Type="String">Uncharacterized protein {ECO:0000313|EMBL:KDP32157.1} OS=Jatropha curcas (Barbados nut) PE=4 SV=1</Data></Cell>
    <Cell><Data ss:Type="String">hypothetical protein JCGZ_12618 [Jatropha curcas]</Data></Cell>
    <Cell><Data ss:Type="String">&#45;-</Data></Cell>
   </Row>
   <Row ss:AutoFitHeight="0">
    <Cell><Data ss:Type="String">Achn070781-TA</Data></Cell>
    <Cell><Data ss:Type="String">&#45;-</Data></Cell>
    <Cell><Data ss:Type="String">Cellular Component: plant-type cell wall (GO:0009505);; Cellular Component: plasmodesma (GO:0009506);; Biological Process: plasmodesmata-mediated intercellular transport (GO:0010497);; Biological Process: transport of virus in multicellular host (GO:0046739);; </Data></Cell>
    <Cell><Data ss:Type="String">&#45;-</Data></Cell>
    <Cell><Data ss:Type="String">&#45;-</Data></Cell>
    <Cell><Data ss:Type="String">Salt stress response/antifungal</Data></Cell>
    <Cell><Data ss:Type="String">Cysteine-rich repeat secretory protein 3 (Precursor) GN=CRRSP3 OS=Arabidopsis thaliana (Mouse-ear cress) PE=1 SV=1</Data></Cell>
    <Cell><Data ss:Type="String">Uncharacterized protein {ECO:0000313|EnsemblPlants:Solyc06g083750.2.1} OS=Solanum lycopersicum (Tomato) PE=4 SV=1</Data></Cell>
    <Cell><Data ss:Type="String">PREDICTED: cysteine-rich repeat secretory protein 3-like [Solanum tuberosum]</Data></Cell>
    <Cell><Data ss:Type="String">Morus notabilis hypothetical protein partial mRNA</Data></Cell>
   </Row>
   <Row ss:AutoFitHeight="0">
    <Cell><Data ss:Type="String">Achn176481-TA</Data></Cell>
    <Cell><Data ss:Type="String">&#45;-</Data></Cell>
    <Cell><Data ss:Type="String">Cellular Component: intracellular (GO:0005622);; </Data></Cell>
    <Cell><Data ss:Type="String">&#45;-</Data></Cell>
    <Cell><Data ss:Type="String">&#45;-</Data></Cell>
    <Cell><Data ss:Type="String">B-box zinc finger</Data></Cell>
    <Cell><Data ss:Type="String">Zinc finger protein CONSTANS-LIKE 10 GN=COL10 OS=Arabidopsis thaliana (Mouse-ear cress) PE=1 SV=1</Data></Cell>
    <Cell><Data ss:Type="String">Putative uncharacterized protein {ECO:0000313|EMBL:CBI28476.3} OS=Vitis vinifera (Grape) PE=4 SV=1</Data></Cell>
    <Cell><Data ss:Type="String">PREDICTED: zinc finger protein CONSTANS-LIKE 9 [Vitis vinifera] </Data></Cell>
    <Cell><Data ss:Type="String">Dimocarpus longan CONSTANS-LIKE 9-2 mRNA, complete cds, alternatively spliced</Data></Cell>
   </Row>
   <Row ss:AutoFitHeight="0">
    <Cell><Data ss:Type="String">Achn111511-TA</Data></Cell>
    <Cell><Data ss:Type="String">&#45;-</Data></Cell>
    <Cell><Data ss:Type="String">Molecular Function: sequence-specific DNA binding transcription factor activity (GO:0003700);; Cellular Component: nucleus (GO:0005634);; Biological Process: regulation of transcription, DNA-templated (GO:0006355);; Molecular Function: sequence-specific DNA binding (GO:0043565);; </Data></Cell>
    <Cell><Data ss:Type="String">K09338|1.50873e-109|sot:102591747|homeobox-leucine zipper protein MERISTEM L1-like; K09338 homeobox-leucine zipper protein (A)</Data></Cell>
    <Cell><Data ss:Type="String">&#45;-</Data></Cell>
    <Cell><Data ss:Type="String">START domain;; START domain</Data></Cell>
    <Cell><Data ss:Type="String">Homeobox-leucine zipper protein MERISTEM L1 GN=ATML1 OS=Arabidopsis thaliana (Mouse-ear cress) PE=2 SV=1</Data></Cell>
    <Cell><Data ss:Type="String">Coffea canephora DH200=94 genomic scaffold, scaffold_4 {ECO:0000313|EMBL:CDO99721.1} OS=Coffea canephora (Robusta coffee) PE=4 SV=1</Data></Cell>
    <Cell><Data ss:Type="String">unnamed protein product [Coffea canephora]</Data></Cell>
    <Cell><Data ss:Type="String">Vitis vinifera contig VV78X162089.20, whole genome shotgun sequence</Data></Cell>
   </Row>
   <Row ss:AutoFitHeight="0">
    <Cell><Data ss:Type="String">Achn131881-TA</Data></Cell>
    <Cell><Data ss:Type="String">Energy production and conversion </Data></Cell>
    <Cell><Data ss:Type="String">Molecular Function: iron ion binding (GO:0005506);; Cellular Component: plasma membrane (GO:0005886);; Biological Process: transport (GO:0006810);; Molecular Function: NADH dehydrogenase (ubiquinone) activity (GO:0008137);; Cellular Component: chloroplast thylakoid membrane (GO:0009535);; Biological Process: photosynthesis, light reaction (GO:0019684);; Molecular Function: quinone binding (GO:0048038);; Molecular Function: 4 iron, 4 sulfur cluster binding (GO:0051539);; Biological Process: oxidation-reduction process (GO:0055114);; </Data></Cell>
    <Cell><Data ss:Type="String">K05582|2.05045e-37|tcc:ThcaC_p024|ndhK; NADH-plastoquinone oxidoreductase subunit K; K05582 NAD(P)H-quinone oxidoreductase subunit K [EC:1.6.5.3] (A)</Data></Cell>
    <Cell><Data ss:Type="String">Energy production and conversion </Data></Cell>
    <Cell><Data ss:Type="String">&#45;-</Data></Cell>
    <Cell><Data ss:Type="String">NAD(P)H-quinone oxidoreductase subunit K, chloroplastic {ECO:0000255|HAMAP-Rule:MF_01356} OS=Eucalyptus globulus subsp. globulus (Tasmanian blue gum) PE=3 SV=2</Data></Cell>
    <Cell><Data ss:Type="String">NAD(P)H-quinone oxidoreductase subunit K, chloroplastic {ECO:0000256|HAMAP-Rule:MF_01356} OS=Eucalyptus patens (Western Australian blackbutt) PE=3 SV=1</Data></Cell>
    <Cell><Data ss:Type="String">NADH dehydrogenase subunit K (chloroplast) [Eucalyptus patens] </Data></Cell>
    <Cell><Data ss:Type="String">PREDICTED: Citrus sinensis cytosolic purine 5'-nucleotidase-like (LOC102609554), transcript variant X2, mRNA</Data></Cell>
   </Row>
   <Row ss:AutoFitHeight="0">
    <Cell><Data ss:Type="String">Achn358891-TA</Data></Cell>
    <Cell><Data ss:Type="String">Replication, recombination and repair </Data></Cell>
    <Cell><Data ss:Type="String">Molecular Function: catalytic activity (GO:0003824);; Biological Process: DNA replication (GO:0006260);; Biological Process: cell cycle (GO:0007049);; Biological Process: macromolecule methylation (GO:0043414);; Biological Process: regulation of cellular process (GO:0050794);; Molecular Function: organic cyclic compound binding (GO:0097159);; Molecular Function: heterocyclic compound binding (GO:1901363);; </Data></Cell>
    <Cell><Data ss:Type="String">K02209|7.19285e-84|sly:101256302|DNA replication licensing factor MCM5; K02209 DNA replication licensing factor MCM5 [EC:3.6.4.12] (A)</Data></Cell>
    <Cell><Data ss:Type="String">Replication, recombination and repair </Data></Cell>
    <Cell><Data ss:Type="String">MCM2/3/5 family</Data></Cell>
    <Cell><Data ss:Type="String">DNA replication licensing factor MCM5 GN=MCM5 OS=Oryza sativa subsp. indica (Rice) PE=3 SV=1</Data></Cell>
    <Cell><Data ss:Type="String">Minichromosome maintenance 5 protein {ECO:0000313|EMBL:AIU48305.1} (Fragment) OS=Solanum lycopersicum (Tomato) PE=2 SV=1</Data></Cell>
    <Cell><Data ss:Type="String">minichromosome maintenance 5 protein, partial [Solanum lycopersicum]</Data></Cell>
    <Cell><Data ss:Type="String">Vitis vinifera contig VV78X020873.3, whole genome shotgun sequence</Data></Cell>
   </Row>
   <Row ss:AutoFitHeight="0">
    <Cell><Data ss:Type="String">Achn158701-TA</Data></Cell>
    <Cell><Data ss:Type="String">&#45;-</Data></Cell>
    <Cell><Data ss:Type="String">Molecular Function: transporter activity (GO:0005215);; Biological Process: transport (GO:0006810);; Cellular Component: membrane (GO:0016020);; </Data></Cell>
    <Cell><Data ss:Type="String">K14638|8.99261e-119|vvi:100853271|protein NRT1/ PTR FAMILY 5.8; K14638 solute carrier family 15 (peptide/histidine transporter), member 3/4 (A)</Data></Cell>
    <Cell><Data ss:Type="String">Amino acid transport and metabolism </Data></Cell>
    <Cell><Data ss:Type="String">POT family;; POT family</Data></Cell>
    <Cell><Data ss:Type="String">Protein NRT1/ PTR FAMILY 5.8 GN=NPF5.8 OS=Arabidopsis thaliana (Mouse-ear cress) PE=2 SV=1</Data></Cell>
    <Cell><Data ss:Type="String">Putative uncharacterized protein {ECO:0000313|EMBL:CCB58557.1} OS=Vitis vinifera (Grape) PE=4 SV=1</Data></Cell>
    <Cell><Data ss:Type="String">PREDICTED: protein NRT1/ PTR FAMILY 5.8 [Vitis vinifera] </Data></Cell>
    <Cell><Data ss:Type="String">&#45;-</Data></Cell>
   </Row>
   <Row ss:AutoFitHeight="0">
    <Cell><Data ss:Type="String">Achn287161-TA</Data></Cell>
    <Cell><Data ss:Type="String">&#45;-</Data></Cell>
    <Cell><Data ss:Type="String">Molecular Function: protein kinase activity (GO:0004672);; Molecular Function: ATP binding (GO:0005524);; Biological Process: protein phosphorylation (GO:0006468);; Biological Process: autophagy (GO:0006914);; </Data></Cell>
    <Cell><Data ss:Type="String">&#45;-</Data></Cell>
    <Cell><Data ss:Type="String">Signal transduction mechanisms </Data></Cell>
    <Cell><Data ss:Type="String">Protein tyrosine kinase;; Protein kinase domain</Data></Cell>
    <Cell><Data ss:Type="String">Probable receptor-like protein kinase At5g15080 GN=At5g15080 OS=Arabidopsis thaliana (Mouse-ear cress) PE=2 SV=1</Data></Cell>
    <Cell><Data ss:Type="String">Uncharacterized protein {ECO:0000313|EMBL:EYU42019.1} OS=Erythranthe guttata (Yellow monkey flower) PE=4 SV=1</Data></Cell>
    <Cell><Data ss:Type="String">hypothetical protein MIMGU_mgv1a003914mg [Erythranthe guttata]</Data></Cell>
    <Cell><Data ss:Type="String">Morus notabilis putative receptor-like protein kinase partial mRNA</Data></Cell>
   </Row>
   <Row ss:AutoFitHeight="0">
    <Cell><Data ss:Type="String">Achn031141-TA</Data></Cell>
    <Cell><Data ss:Type="String">Intracellular trafficking, secretion, and vesicular transport </Data></Cell>
    <Cell><Data ss:Type="String">&#45;-</Data></Cell>
    <Cell><Data ss:Type="String">K12486|5.7805e-24|pxb:103927397|probable ADP-ribosylation factor GTPase-activating protein AGD5; K12486 stromal membrane-associated protein (A)</Data></Cell>
    <Cell><Data ss:Type="String">Signal transduction mechanisms </Data></Cell>
    <Cell><Data ss:Type="String">&#45;-</Data></Cell>
    <Cell><Data ss:Type="String">Probable ADP-ribosylation factor GTPase-activating protein AGD15 GN=AGD15 OS=Arabidopsis thaliana (Mouse-ear cress) PE=2 SV=1</Data></Cell>
    <Cell><Data ss:Type="String">Uncharacterized protein {ECO:0000313|EMBL:KDO74205.1} OS=Citrus sinensis (Sweet orange) PE=4 SV=1</Data></Cell>
    <Cell><Data ss:Type="String">hypothetical protein CISIN_1g009702mg [Citrus sinensis]</Data></Cell>
    <Cell><Data ss:Type="String">PREDICTED: Nelumbo nucifera probable ADP-ribosylation factor GTPase-activating protein AGD5 (LOC104612599), transcript variant X2, mRNA</Data></Cell>
   </Row>
   <Row ss:AutoFitHeight="0">
    <Cell><Data ss:Type="String">Achn152641-TA</Data></Cell>
    <Cell><Data ss:Type="String">&#45;-</Data></Cell>
    <Cell><Data ss:Type="String">&#45;-</Data></Cell>
    <Cell><Data ss:Type="String">&#45;-</Data></Cell>
    <Cell><Data ss:Type="String">Amino acid transport and metabolism </Data></Cell>
    <Cell><Data ss:Type="String">POT family</Data></Cell>
    <Cell><Data ss:Type="String">Protein NRT1/ PTR FAMILY 5.5 GN=NPF5.5 OS=Arabidopsis thaliana (Mouse-ear cress) PE=2 SV=1</Data></Cell>
    <Cell><Data ss:Type="String">Uncharacterized protein {ECO:0000313|EMBL:EMJ08256.1} OS=Prunus persica (Peach) PE=4 SV=1</Data></Cell>
    <Cell><Data ss:Type="String">PREDICTED: protein NRT1/ PTR FAMILY 5.5 [Prunus mume]</Data></Cell>
    <Cell><Data ss:Type="String">&#45;-</Data></Cell>
   </Row>
   <Row ss:AutoFitHeight="0">
    <Cell><Data ss:Type="String">Achn144971-TA</Data></Cell>
    <Cell><Data ss:Type="String">&#45;-</Data></Cell>
    <Cell><Data ss:Type="String">Biological Process: response to absence of light (GO:0009646);; </Data></Cell>
    <Cell><Data ss:Type="String">&#45;-</Data></Cell>
    <Cell><Data ss:Type="String">&#45;-</Data></Cell>
    <Cell><Data ss:Type="String">&#45;-</Data></Cell>
    <Cell><Data ss:Type="String">&#45;-</Data></Cell>
    <Cell><Data ss:Type="String">Uncharacterized protein {ECO:0000313|EMBL:KDP41241.1} OS=Jatropha curcas (Barbados nut) PE=4 SV=1</Data></Cell>
    <Cell><Data ss:Type="String">hypothetical protein JCGZ_15648 [Jatropha curcas]</Data></Cell>
    <Cell><Data ss:Type="String">Vitis vinifera contig VV78X017523.3, whole genome shotgun sequence</Data></Cell>
   </Row>
   <Row ss:AutoFitHeight="0">
    <Cell><Data ss:Type="String">Achn295621-TA</Data></Cell>
    <Cell><Data ss:Type="String">&#45;-</Data></Cell>
    <Cell><Data ss:Type="String">Molecular Function: nucleotide binding (GO:0000166);; Molecular Function: nucleic acid binding (GO:0003676);; </Data></Cell>
    <Cell><Data ss:Type="String">&#45;-</Data></Cell>
    <Cell><Data ss:Type="String">General function prediction only </Data></Cell>
    <Cell><Data ss:Type="String">&#45;-</Data></Cell>
    <Cell><Data ss:Type="String">Glycine-rich RNA-binding protein blt801 {ECO:0000250|UniProtKB:Q03250, ECO:0000303|PubMed:8639753} OS=Hordeum vulgare (Barley) PE=1 SV=1</Data></Cell>
    <Cell><Data ss:Type="String">Uncharacterized protein {ECO:0000313|EnsemblPlants:Traes_4DS_5A7ABE019.1} (Fragment) OS=Triticum aestivum (Wheat) PE=4 SV=1</Data></Cell>
    <Cell><Data ss:Type="String">hypothetical protein MIMGU_mgv1a016253mg [Erythranthe guttata]</Data></Cell>
    <Cell><Data ss:Type="String">Gossypium hirsutum clone Spot3-10w18 glycine-rich RNA-binding protein mRNA, complete cds</Data></Cell>
   </Row>
   <Row ss:AutoFitHeight="0">
    <Cell><Data ss:Type="String">Achn253941-TA</Data></Cell>
    <Cell><Data ss:Type="String">&#45;-</Data></Cell>
    <Cell><Data ss:Type="String">&#45;-</Data></Cell>
    <Cell><Data ss:Type="String">&#45;-</Data></Cell>
    <Cell><Data ss:Type="String">Function unknown </Data></Cell>
    <Cell><Data ss:Type="String">&#45;-</Data></Cell>
    <Cell><Data ss:Type="String">&#45;-</Data></Cell>
    <Cell><Data ss:Type="String">Putative uncharacterized protein {ECO:0000313|EMBL:CCB45670.1} OS=Vitis vinifera (Grape) PE=4 SV=1</Data></Cell>
    <Cell><Data ss:Type="String">PREDICTED: uncharacterized protein LOC100254031 isoform X1 [Vitis vinifera]</Data></Cell>
    <Cell><Data ss:Type="String">PREDICTED: Prunus mume uncharacterized LOC103319523 (LOC103319523), mRNA</Data></Cell>
   </Row>
   <Row ss:AutoFitHeight="0">
    <Cell><Data ss:Type="String">Achn386751-TA</Data></Cell>
    <Cell><Data ss:Type="String">&#45;-</Data></Cell>
    <Cell><Data ss:Type="String">&#45;-</Data></Cell>
    <Cell><Data ss:Type="String">&#45;-</Data></Cell>
    <Cell><Data ss:Type="String">&#45;-</Data></Cell>
    <Cell><Data ss:Type="String">Plant invertase/pectin methylesterase inhibitor</Data></Cell>
    <Cell><Data ss:Type="String">&#45;-</Data></Cell>
    <Cell><Data ss:Type="String">Uncharacterized protein {ECO:0000313|EMBL:KDO71921.1} (Fragment) OS=Citrus sinensis (Sweet orange) PE=4 SV=1</Data></Cell>
    <Cell><Data ss:Type="String">hypothetical protein CISIN_1g0373262mg, partial [Citrus sinensis]</Data></Cell>
    <Cell><Data ss:Type="String">&#45;-</Data></Cell>
   </Row>
   <Row ss:AutoFitHeight="0">
    <Cell><Data ss:Type="String">Achn321631-TA</Data></Cell>
    <Cell><Data ss:Type="String">&#45;-</Data></Cell>
    <Cell><Data ss:Type="String">&#45;-</Data></Cell>
    <Cell><Data ss:Type="String">&#45;-</Data></Cell>
    <Cell><Data ss:Type="String">Replication, recombination and repair </Data></Cell>
    <Cell><Data ss:Type="String">BED zinc finger;; hAT family C-terminal dimerisation region;; Domain of unknown function (DUF4413)</Data></Cell>
    <Cell><Data ss:Type="String">Zinc finger BED domain-containing protein RICESLEEPER 2 OS=Oryza sativa subsp. japonica (Rice) PE=2 SV=1</Data></Cell>
    <Cell><Data ss:Type="String">Putative transposase {ECO:0000313|EMBL:ACX85638.1} OS=Cucumis melo (Muskmelon) PE=4 SV=1</Data></Cell>
    <Cell><Data ss:Type="String">putative transposase [Cucumis melo]</Data></Cell>
    <Cell><Data ss:Type="String">&#45;-</Data></Cell>
   </Row>
   <Row ss:AutoFitHeight="0">
    <Cell><Data ss:Type="String">Achn288991-TA</Data></Cell>
    <Cell><Data ss:Type="String">&#45;-</Data></Cell>
    <Cell><Data ss:Type="String">&#45;-</Data></Cell>
    <Cell><Data ss:Type="String">&#45;-</Data></Cell>
    <Cell><Data ss:Type="String">General function prediction only </Data></Cell>
    <Cell><Data ss:Type="String">zinc-binding in reverse transcriptase;; Reverse transcriptase (RNA-dependent DNA polymerase);; Plant self-incompatibility protein S1;; Plant self-incompatibility protein S1</Data></Cell>
    <Cell><Data ss:Type="String">NADH dehydrogenase [ubiquinone] 1 alpha subcomplex subunit 13-B GN=At2g33220 OS=Arabidopsis thaliana (Mouse-ear cress) PE=2 SV=1</Data></Cell>
    <Cell><Data ss:Type="String">Uncharacterized protein {ECO:0000313|EMBL:CCA65981.1} OS=Beta vulgaris subsp. vulgaris (sugar beet) PE=4 SV=1</Data></Cell>
    <Cell><Data ss:Type="String">PREDICTED: uncharacterized protein LOC105180271 [Sesamum indicum]</Data></Cell>
    <Cell><Data ss:Type="String">PREDICTED: Citrus sinensis NADH dehydrogenase [ubiquinone] 1 alpha subcomplex subunit 13-B-like (LOC102620978), mRNA</Data></Cell>
   </Row>
   <Row ss:AutoFitHeight="0">
    <Cell><Data ss:Type="String">Achn277281-TA</Data></Cell>
    <Cell><Data ss:Type="String">&#45;-</Data></Cell>
    <Cell><Data ss:Type="String">&#45;-</Data></Cell>
    <Cell><Data ss:Type="String">&#45;-</Data></Cell>
    <Cell><Data ss:Type="String">&#45;-</Data></Cell>
    <Cell><Data ss:Type="String">&#45;-</Data></Cell>
    <Cell><Data ss:Type="String">&#45;-</Data></Cell>
    <Cell><Data ss:Type="String">Uncharacterized protein {ECO:0000313|EMBL:KCW69161.1} OS=Eucalyptus grandis (Flooded gum) PE=4 SV=1</Data></Cell>
    <Cell><Data ss:Type="String">PREDICTED: uncharacterized protein LOC104449587 [Eucalyptus grandis] </Data></Cell>
    <Cell><Data ss:Type="String">Amborella trichopoda chromosome I mitochondrion, complete sequence</Data></Cell>
   </Row>
   <Row ss:AutoFitHeight="0">
    <Cell><Data ss:Type="String">Achn162441-TA</Data></Cell>
    <Cell><Data ss:Type="String">&#45;-</Data></Cell>
    <Cell><Data ss:Type="String">&#45;-</Data></Cell>
    <Cell><Data ss:Type="String">&#45;-</Data></Cell>
    <Cell><Data ss:Type="String">General function prediction only </Data></Cell>
    <Cell><Data ss:Type="String">&#45;-</Data></Cell>
    <Cell><Data ss:Type="String">Putative F-box/LRR-repeat protein 23 GN=FBL23 OS=Arabidopsis thaliana (Mouse-ear cress) PE=3 SV=1</Data></Cell>
    <Cell><Data ss:Type="String">F-box/LRR-repeat protein 23, putative isoform 1 {ECO:0000313|EMBL:EOX96946.1} OS=Theobroma cacao (Cacao) PE=4 SV=1</Data></Cell>
    <Cell><Data ss:Type="String">F-box/LRR-repeat protein 23, putative isoform 1 [Theobroma cacao] </Data></Cell>
    <Cell><Data ss:Type="String">&#45;-</Data></Cell>
   </Row>
   <Row ss:AutoFitHeight="0">
    <Cell><Data ss:Type="String">Achn017341-TA</Data></Cell>
    <Cell><Data ss:Type="String">Replication, recombination and repair </Data></Cell>
    <Cell><Data ss:Type="String">Molecular Function: DNA binding (GO:0003677);; Molecular Function: RNA binding (GO:0003723);; Molecular Function: RNA-directed DNA polymerase activity (GO:0003964);; Biological Process: RNA-dependent DNA replication (GO:0006278);; Biological Process: DNA recombination (GO:0006310);; Molecular Function: metal ion binding (GO:0046872);; </Data></Cell>
    <Cell><Data ss:Type="String">&#45;-</Data></Cell>
    <Cell><Data ss:Type="String">General function prediction only </Data></Cell>
    <Cell><Data ss:Type="String">Reverse transcriptase (RNA-dependent DNA polymerase);; Retrotransposon gag protein</Data></Cell>
    <Cell><Data ss:Type="String">Uncharacterized mitochondrial protein AtMg00860 GN=AtMg00860 OS=Arabidopsis thaliana (Mouse-ear cress) PE=4 SV=1</Data></Cell>
    <Cell><Data ss:Type="String">Uncharacterized protein {ECO:0000313|EMBL:EMJ11389.1} OS=Prunus persica (Peach) PE=4 SV=1</Data></Cell>
    <Cell><Data ss:Type="String">hypothetical protein PRUPE_ppa017790mg [Prunus persica] </Data></Cell>
    <Cell><Data ss:Type="String">Oryza minuta clone OM__Ba0177A19, complete sequence</Data></Cell>
   </Row>
   <Row ss:AutoFitHeight="0">
    <Cell><Data ss:Type="String">Achn296661-TA</Data></Cell>
    <Cell><Data ss:Type="String">&#45;-</Data></Cell>
    <Cell><Data ss:Type="String">&#45;-</Data></Cell>
    <Cell><Data ss:Type="String">&#45;-</Data></Cell>
    <Cell><Data ss:Type="String">&#45;-</Data></Cell>
    <Cell><Data ss:Type="String">bZIP transcription factor</Data></Cell>
    <Cell><Data ss:Type="String">Protein FD OS=Arabidopsis thaliana (Mouse-ear cress) PE=1 SV=1</Data></Cell>
    <Cell><Data ss:Type="String">FD protein {ECO:0000313|EMBL:AGK89941.1} OS=Actinidia chinensis (Kiwi) PE=2 SV=1</Data></Cell>
    <Cell><Data ss:Type="String">FD protein [Actinidia chinensis]</Data></Cell>
    <Cell><Data ss:Type="String">Actinidia chinensis FD protein (FD) mRNA, complete cds</Data></Cell>
   </Row>
   <Row ss:AutoFitHeight="0">
    <Cell><Data ss:Type="String">Achn337491-TA</Data></Cell>
    <Cell><Data ss:Type="String">&#45;-</Data></Cell>
    <Cell><Data ss:Type="String">Cellular Component: nucleus (GO:0005634);; Cellular Component: cytosol (GO:0005829);; Biological Process: glucose catabolic process (GO:0006007);; Biological Process: N-terminal protein myristoylation (GO:0006499);; Biological Process: protein import into nucleus (GO:0006606);; Biological Process: protein targeting to membrane (GO:0006612);; Biological Process: nucleotide transport (GO:0006862);; Biological Process: ER to Golgi vesicle-mediated transport (GO:0006888);; Biological Process: membrane fusion (GO:0006944);; Molecular Function: protein transporter activity (GO:0008565);; Biological Process: regulation of plant-type hypersensitive response (GO:0010363);; Biological Process: ammonium transport (GO:0015696);; Biological Process: basic amino acid transport (GO:0015802);; Biological Process: symbiont intracellular protein transport in host (GO:0030581);; Biological Process: negative regulation of programmed cell death (GO:0043069);; Biological Process: amino acid import (GO:0043090);; Biological Process: regulation of ion transport (GO:0043269);; Biological Process: host response to induction by symbiont of tumor, nodule or growth in host (GO:0080034);; </Data></Cell>
    <Cell><Data ss:Type="String">&#45;-</Data></Cell>
    <Cell><Data ss:Type="String">Intracellular trafficking, secretion, and vesicular transport </Data></Cell>
    <Cell><Data ss:Type="String">Importin beta binding domain</Data></Cell>
    <Cell><Data ss:Type="String">Importin subunit alpha-4 {ECO:0000305} OS=Arabidopsis thaliana (Mouse-ear cress) PE=1 SV=1</Data></Cell>
    <Cell><Data ss:Type="String">Importin subunit alpha {ECO:0000256|PIRNR:PIRNR005673} OS=Solanum lycopersicum (Tomato) PE=3 SV=1</Data></Cell>
    <Cell><Data ss:Type="String">PREDICTED: importin subunit alpha-1 [Solanum lycopersicum]</Data></Cell>
    <Cell><Data ss:Type="String">Morus notabilis Importin subunit alpha partial mRNA</Data></Cell>
   </Row>
   <Row ss:AutoFitHeight="0">
    <Cell><Data ss:Type="String">Achn023441-TA</Data></Cell>
    <Cell><Data ss:Type="String">Translation, ribosomal structure and biogenesis </Data></Cell>
    <Cell><Data ss:Type="String">Molecular Function: nucleotide binding (GO:0000166);; Molecular Function: aminoacyl-tRNA ligase activity (GO:0004812);; Cellular Component: cytoplasm (GO:0005737);; Biological Process: tRNA aminoacylation for protein translation (GO:0006418);; </Data></Cell>
    <Cell><Data ss:Type="String">K01869|1.89984e-171|vvi:100249854|leucine&#45;-tRNA ligase, cytoplasmic-like; K01869 leucyl-tRNA synthetase [EC:6.1.1.4] (A)</Data></Cell>
    <Cell><Data ss:Type="String">Translation, ribosomal structure and biogenesis </Data></Cell>
    <Cell><Data ss:Type="String">&#45;-</Data></Cell>
    <Cell><Data ss:Type="String">&#45;-</Data></Cell>
    <Cell><Data ss:Type="String">Putative uncharacterized protein {ECO:0000313|EMBL:CCB56106.1} OS=Vitis vinifera (Grape) PE=3 SV=1</Data></Cell>
    <Cell><Data ss:Type="String">PREDICTED: leucine&#45;-tRNA ligase, cytoplasmic-like [Vitis vinifera] </Data></Cell>
    <Cell><Data ss:Type="String">PREDICTED: Vitis vinifera leucine&#45;-tRNA ligase, cytoplasmic (LOC100248927), mRNA</Data></Cell>
   </Row>
   <Row ss:AutoFitHeight="0">
    <Cell><Data ss:Type="String">Achn156591-TA</Data></Cell>
    <Cell><Data ss:Type="String">&#45;-</Data></Cell>
    <Cell><Data ss:Type="String">&#45;-</Data></Cell>
    <Cell><Data ss:Type="String">&#45;-</Data></Cell>
    <Cell><Data ss:Type="String">&#45;-</Data></Cell>
    <Cell><Data ss:Type="String">GDSL-like Lipase/Acylhydrolase</Data></Cell>
    <Cell><Data ss:Type="String">GDSL esterase/lipase At1g28580 (Precursor) GN=At1g28580 OS=Arabidopsis thaliana (Mouse-ear cress) PE=2 SV=1</Data></Cell>
    <Cell><Data ss:Type="String">Uncharacterized protein {ECO:0000313|EMBL:EMJ13929.1} OS=Prunus persica (Peach) PE=4 SV=1</Data></Cell>
    <Cell><Data ss:Type="String">PREDICTED: uncharacterized protein LOC103324878 [Prunus mume]</Data></Cell>
    <Cell><Data ss:Type="String">PREDICTED: Solanum tuberosum GDSL esterase/lipase At5g45910-like (LOC102592574), mRNA</Data></Cell>
   </Row>
   <Row ss:AutoFitHeight="0">
    <Cell><Data ss:Type="String">Achn143081-TA</Data></Cell>
    <Cell><Data ss:Type="String">&#45;-</Data></Cell>
    <Cell><Data ss:Type="String">&#45;-</Data></Cell>
    <Cell><Data ss:Type="String">&#45;-</Data></Cell>
    <Cell><Data ss:Type="String">General function prediction only </Data></Cell>
    <Cell><Data ss:Type="String">&#45;-</Data></Cell>
    <Cell><Data ss:Type="String">Uncharacterized mitochondrial protein AtMg00310 GN=AtMg00310 OS=Arabidopsis thaliana (Mouse-ear cress) PE=4 SV=1</Data></Cell>
    <Cell><Data ss:Type="String">Uncharacterized protein {ECO:0000313|EMBL:EMJ11427.1} OS=Prunus persica (Peach) PE=4 SV=1</Data></Cell>
    <Cell><Data ss:Type="String">PREDICTED: uncharacterized protein LOC102621413 [Citrus sinensis]</Data></Cell>
    <Cell><Data ss:Type="String">&#45;-</Data></Cell>
   </Row>
   <Row ss:AutoFitHeight="0">
    <Cell><Data ss:Type="String">Achn186261-TA</Data></Cell>
    <Cell><Data ss:Type="String">&#45;-</Data></Cell>
    <Cell><Data ss:Type="String">&#45;-</Data></Cell>
    <Cell><Data ss:Type="String">&#45;-</Data></Cell>
    <Cell><Data ss:Type="String">&#45;-</Data></Cell>
    <Cell><Data ss:Type="String">&#45;-</Data></Cell>
    <Cell><Data ss:Type="String">&#45;-</Data></Cell>
    <Cell><Data ss:Type="String">Uncharacterized protein {ECO:0000313|EMBL:KDO74754.1} OS=Citrus sinensis (Sweet orange) PE=4 SV=1</Data></Cell>
    <Cell><Data ss:Type="String">PREDICTED: uncharacterized protein LOC102610339 isoform X1 [Citrus sinensis] </Data></Cell>
    <Cell><Data ss:Type="String">&#45;-</Data></Cell>
   </Row>
   <Row ss:AutoFitHeight="0">
    <Cell><Data ss:Type="String">Achn120611-TA</Data></Cell>
    <Cell><Data ss:Type="String">&#45;-</Data></Cell>
    <Cell><Data ss:Type="String">&#45;-</Data></Cell>
    <Cell><Data ss:Type="String">&#45;-</Data></Cell>
    <Cell><Data ss:Type="String">&#45;-</Data></Cell>
    <Cell><Data ss:Type="String">&#45;-</Data></Cell>
    <Cell><Data ss:Type="String">&#45;-</Data></Cell>
    <Cell><Data ss:Type="String">Uncharacterized protein {ECO:0000313|EMBL:EYU20367.1} OS=Erythranthe guttata (Yellow monkey flower) PE=4 SV=1</Data></Cell>
    <Cell><Data ss:Type="String">hypothetical protein MIMGU_mgv1a024388mg [Erythranthe guttata]</Data></Cell>
    <Cell><Data ss:Type="String">&#45;-</Data></Cell>
   </Row>
   <Row ss:AutoFitHeight="0">
    <Cell><Data ss:Type="String">Achn376371-TA</Data></Cell>
    <Cell><Data ss:Type="String">&#45;-</Data></Cell>
    <Cell><Data ss:Type="String">Molecular Function: protein serine/threonine kinase activity (GO:0004674);; Molecular Function: ATP binding (GO:0005524);; Biological Process: protein phosphorylation (GO:0006468);; Cellular Component: integral component of membrane (GO:0016021);; </Data></Cell>
    <Cell><Data ss:Type="String">K13420|0|tcc:TCM_029529|Leucine-rich receptor-like protein kinase family protein; K13420 LRR receptor-like serine/threonine-protein kinase FLS2 [EC:2.7.11.1] (A)</Data></Cell>
    <Cell><Data ss:Type="String">&#45;-</Data></Cell>
    <Cell><Data ss:Type="String">Leucine rich repeat;; Leucine Rich repeats (2 copies);; Leucine Rich Repeat;; Protein kinase domain;; Protein tyrosine kinase;; Leucine Rich repeat;; Leucine rich repeat N-terminal domain;; Leucine rich repeat</Data></Cell>
    <Cell><Data ss:Type="String">LRR receptor-like serine/threonine-protein kinase FLS2 (Precursor) GN=FLS2 OS=Arabidopsis thaliana (Mouse-ear cress) PE=1 SV=1</Data></Cell>
    <Cell><Data ss:Type="String">Flagelling sensing 2 {ECO:0000313|EMBL:AHC08662.1} OS=Vitis vinifera (Grape) PE=2 SV=1</Data></Cell>
    <Cell><Data ss:Type="String">PREDICTED: LRR receptor-like serine/threonine-protein kinase FLS2 [Vitis vinifera] </Data></Cell>
    <Cell><Data ss:Type="String">Citrus clementina hypothetical protein (CICLE_v10018646mg) mRNA, complete cds</Data></Cell>
   </Row>
   <Row ss:AutoFitHeight="0">
    <Cell><Data ss:Type="String">Achn097411-TA</Data></Cell>
    <Cell><Data ss:Type="String">&#45;-</Data></Cell>
    <Cell><Data ss:Type="String">Molecular Function: deoxyribodipyrimidine photo-lyase activity (GO:0003904);; Molecular Function: DNA (6-4) photolyase activity (GO:0003914);; Cellular Component: nucleus (GO:0005634);; Biological Process: DNA repair (GO:0006281);; Biological Process: response to UV (GO:0009411);; Cellular Component: chloroplast (GO:0009507);; </Data></Cell>
    <Cell><Data ss:Type="String">K02295|1.36233e-23|eus:EUTSA_v10020425mg|hypothetical protein; K02295 cryptochrome (A)</Data></Cell>
    <Cell><Data ss:Type="String">&#45;-</Data></Cell>
    <Cell><Data ss:Type="String">DNA photolyase</Data></Cell>
    <Cell><Data ss:Type="String">(6-4)DNA photolyase GN=UVR3 OS=Arabidopsis thaliana (Mouse-ear cress) PE=1 SV=2</Data></Cell>
    <Cell><Data ss:Type="String">Uncharacterized protein {ECO:0000313|EMBL:ESQ48397.1} OS=Eutrema salsugineum (Saltwater cress) PE=4 SV=1</Data></Cell>
    <Cell><Data ss:Type="String">hypothetical protein EUTSA_v10020425mg [Eutrema salsugineum] </Data></Cell>
    <Cell><Data ss:Type="String">Actinidia deliciosa var. deliciosa polygalacturonase gene, complete cds</Data></Cell>
   </Row>
   <Row ss:AutoFitHeight="0">
    <Cell><Data ss:Type="String">Achn271161-TA</Data></Cell>
    <Cell><Data ss:Type="String">&#45;-</Data></Cell>
    <Cell><Data ss:Type="String">&#45;-</Data></Cell>
    <Cell><Data ss:Type="String">&#45;-</Data></Cell>
    <Cell><Data ss:Type="String">&#45;-</Data></Cell>
    <Cell><Data ss:Type="String">&#45;-</Data></Cell>
    <Cell><Data ss:Type="String">Transcription factor bHLH60 OS=Arabidopsis thaliana (Mouse-ear cress) PE=2 SV=1</Data></Cell>
    <Cell><Data ss:Type="String">Uncharacterized protein {ECO:0000313|EnsemblPlants:PGSC0003DMT400051137} OS=Solanum tuberosum (Potato) PE=4 SV=1</Data></Cell>
    <Cell><Data ss:Type="String">bHLH transcription factor Upa20 [Capsicum annuum] </Data></Cell>
    <Cell><Data ss:Type="String">Vitis vinifera contig VV78X035637.14, whole genome shotgun sequence</Data></Cell>
   </Row>
   <Row ss:AutoFitHeight="0">
    <Cell><Data ss:Type="String">Achn032191-TA</Data></Cell>
    <Cell><Data ss:Type="String">&#45;-</Data></Cell>
    <Cell><Data ss:Type="String">&#45;-</Data></Cell>
    <Cell><Data ss:Type="String">&#45;-</Data></Cell>
    <Cell><Data ss:Type="String">Transcription </Data></Cell>
    <Cell><Data ss:Type="String">KNOX1 domain</Data></Cell>
    <Cell><Data ss:Type="String">Homeobox protein knotted-1-like 6 GN=KNAT6 OS=Arabidopsis thaliana (Mouse-ear cress) PE=1 SV=1</Data></Cell>
    <Cell><Data ss:Type="String">Putative uncharacterized protein {ECO:0000313|EMBL:CBI28570.3} OS=Vitis vinifera (Grape) PE=4 SV=1</Data></Cell>
    <Cell><Data ss:Type="String">PREDICTED: homeobox protein knotted-1-like 6 [Vitis vinifera] </Data></Cell>
    <Cell><Data ss:Type="String">&#45;-</Data></Cell>
   </Row>
   <Row ss:AutoFitHeight="0">
    <Cell><Data ss:Type="String">Achn340041-TA</Data></Cell>
    <Cell><Data ss:Type="String">&#45;-</Data></Cell>
    <Cell><Data ss:Type="String">Molecular Function: catalytic activity (GO:0003824);; </Data></Cell>
    <Cell><Data ss:Type="String">&#45;-</Data></Cell>
    <Cell><Data ss:Type="String">General function prediction only </Data></Cell>
    <Cell><Data ss:Type="String">zinc-binding in reverse transcriptase;; GAG-pre-integrase domain</Data></Cell>
    <Cell><Data ss:Type="String">&#45;-</Data></Cell>
    <Cell><Data ss:Type="String">Putative uncharacterized protein {ECO:0000313|EMBL:CAN68252.1} OS=Vitis vinifera (Grape) PE=4 SV=1</Data></Cell>
    <Cell><Data ss:Type="String">hypothetical protein VITISV_043921 [Vitis vinifera]</Data></Cell>
    <Cell><Data ss:Type="String">&#45;-</Data></Cell>
   </Row>
   <Row ss:AutoFitHeight="0">
    <Cell><Data ss:Type="String">Achn263561-TA</Data></Cell>
    <Cell><Data ss:Type="String">Cytoskeleton </Data></Cell>
    <Cell><Data ss:Type="String">Molecular Function: GTPase activity (GO:0003924);; Molecular Function: structural constituent of cytoskeleton (GO:0005200);; Molecular Function: GTP binding (GO:0005525);; Cellular Component: cytoplasm (GO:0005737);; Cellular Component: microtubule (GO:0005874);; Biological Process: GTP catabolic process (GO:0006184);; Biological Process: microtubule-based process (GO:0007017);; Biological Process: protein polymerization (GO:0051258);; </Data></Cell>
    <Cell><Data ss:Type="String">K07375|3.74335e-136|pop:POPTR_0001s27950g|hypothetical protein; K07375 tubulin beta (A)</Data></Cell>
    <Cell><Data ss:Type="String">Cytoskeleton </Data></Cell>
    <Cell><Data ss:Type="String">Tubulin C-terminal domain;; Tubulin/FtsZ family, GTPase domain;; Misato Segment II tubulin-like domain;; Tubulin/FtsZ family, GTPase domain</Data></Cell>
    <Cell><Data ss:Type="String">Tubulin beta-1 chain (Fragment) GN=TUBB1 OS=Avena sativa (Oat) PE=2 SV=1</Data></Cell>
    <Cell><Data ss:Type="String">Uncharacterized protein {ECO:0000313|EnsemblPlants:OB02G14370.1} OS=Oryza brachyantha PE=4 SV=1</Data></Cell>
    <Cell><Data ss:Type="String">PREDICTED: tubulin beta-7 chain-like [Cucumis sativus]</Data></Cell>
    <Cell><Data ss:Type="String">PREDICTED: Vitis vinifera tubulin beta chain (LOC100259534), mRNA</Data></Cell>
   </Row>
   <Row ss:AutoFitHeight="0">
    <Cell><Data ss:Type="String">Achn252901-TA</Data></Cell>
    <Cell><Data ss:Type="String">Signal transduction mechanisms </Data></Cell>
    <Cell><Data ss:Type="String">Molecular Function: protein histidine kinase activity (GO:0004673);; Molecular Function: signal transducer activity (GO:0004871);; Biological Process: signal transduction (GO:0007165);; Biological Process: phosphorylation (GO:0016310);; </Data></Cell>
    <Cell><Data ss:Type="String">K14489|0|vvi:100247122|histidine kinase 3; K14489 arabidopsis histidine kinase 2/3/4 (cytokinin receptor) [EC:2.7.13.3] (A)</Data></Cell>
    <Cell><Data ss:Type="String">Signal transduction mechanisms </Data></Cell>
    <Cell><Data ss:Type="String">Histidine kinase-, DNA gyrase B-, and HSP90-like ATPase;; Response regulator receiver domain;; His Kinase A (phospho-acceptor) domain;; Response regulator receiver domain</Data></Cell>
    <Cell><Data ss:Type="String">Histidine kinase 3 GN=F17L21.11 OS=Arabidopsis thaliana (Mouse-ear cress) PE=1 SV=1</Data></Cell>
    <Cell><Data ss:Type="String">Putative uncharacterized protein {ECO:0000313|EMBL:CBI27670.3} OS=Vitis vinifera (Grape) PE=4 SV=1</Data></Cell>
    <Cell><Data ss:Type="String">PREDICTED: histidine kinase 3 [Vitis vinifera] </Data></Cell>
    <Cell><Data ss:Type="String">PREDICTED: Nelumbo nucifera histidine kinase 3-like (LOC104591747), transcript variant X2, mRNA</Data></Cell>
   </Row>
   <Row ss:AutoFitHeight="0">
    <Cell><Data ss:Type="String">Achn162051-TA</Data></Cell>
    <Cell><Data ss:Type="String">&#45;-</Data></Cell>
    <Cell><Data ss:Type="String">&#45;-</Data></Cell>
    <Cell><Data ss:Type="String">&#45;-</Data></Cell>
    <Cell><Data ss:Type="String">&#45;-</Data></Cell>
    <Cell><Data ss:Type="String">UDP-glucoronosyl and UDP-glucosyl transferase</Data></Cell>
    <Cell><Data ss:Type="String">Anthocyanidin 5,3-O-glucosyltransferase GN=RhGT1 OS=Rosa hybrid cultivar PE=2 SV=1</Data></Cell>
    <Cell><Data ss:Type="String">Uncharacterized protein {ECO:0000313|EMBL:EMJ17816.1} OS=Prunus persica (Peach) PE=3 SV=1</Data></Cell>
    <Cell><Data ss:Type="String">PREDICTED: anthocyanidin 3-O-glucosyltransferase 2-like [Prunus mume]</Data></Cell>
    <Cell><Data ss:Type="String">&#45;-</Data></Cell>
   </Row>
   <Row ss:AutoFitHeight="0">
    <Cell><Data ss:Type="String">Achn339361-TA</Data></Cell>
    <Cell><Data ss:Type="String">&#45;-</Data></Cell>
    <Cell><Data ss:Type="String">&#45;-</Data></Cell>
    <Cell><Data ss:Type="String">&#45;-</Data></Cell>
    <Cell><Data ss:Type="String">&#45;-</Data></Cell>
    <Cell><Data ss:Type="String">SAM dependent carboxyl methyltransferase;; SAM dependent carboxyl methyltransferase</Data></Cell>
    <Cell><Data ss:Type="String">Probable S-adenosylmethionine-dependent methyltransferase At5g37970 GN=At5g37970 OS=Arabidopsis thaliana (Mouse-ear cress) PE=3 SV=1</Data></Cell>
    <Cell><Data ss:Type="String">Uncharacterized protein {ECO:0000313|EMBL:EEF02019.2} OS=Populus trichocarpa (Western balsam poplar) PE=4 SV=2</Data></Cell>
    <Cell><Data ss:Type="String">PREDICTED: probable S-adenosylmethionine-dependent methyltransferase At5g37990 isoform X1 [Populus euphratica]</Data></Cell>
    <Cell><Data ss:Type="String">&#45;-</Data></Cell>
   </Row>
   <Row ss:AutoFitHeight="0">
    <Cell><Data ss:Type="String">Achn075161-TA</Data></Cell>
    <Cell><Data ss:Type="String">&#45;-</Data></Cell>
    <Cell><Data ss:Type="String">Molecular Function: serine-type endopeptidase inhibitor activity (GO:0004867);; Biological Process: response to wounding (GO:0009611);; </Data></Cell>
    <Cell><Data ss:Type="String">&#45;-</Data></Cell>
    <Cell><Data ss:Type="String">&#45;-</Data></Cell>
    <Cell><Data ss:Type="String">PPR repeat family;; PPR repeat;; PPR repeat</Data></Cell>
    <Cell><Data ss:Type="String">Pentatricopeptide repeat-containing protein At3g22470, mitochondrial (Precursor) GN=At3g22470 OS=Arabidopsis thaliana (Mouse-ear cress) PE=2 SV=1</Data></Cell>
    <Cell><Data ss:Type="String">Uncharacterized protein {ECO:0000313|EMBL:EEF00816.1} OS=Populus trichocarpa (Western balsam poplar) PE=4 SV=1</Data></Cell>
    <Cell><Data ss:Type="String">PREDICTED: inhibitor of trypsin and hageman factor-like [Nelumbo nucifera]</Data></Cell>
    <Cell><Data ss:Type="String">Rhamnus cathartica microsatellite RhamH7 sequence</Data></Cell>
   </Row>
   <Row ss:AutoFitHeight="0">
    <Cell><Data ss:Type="String">Achn232411-TA</Data></Cell>
    <Cell><Data ss:Type="String">&#45;-</Data></Cell>
    <Cell><Data ss:Type="String">&#45;-</Data></Cell>
    <Cell><Data ss:Type="String">&#45;-</Data></Cell>
    <Cell><Data ss:Type="String">&#45;-</Data></Cell>
    <Cell><Data ss:Type="String">B3 DNA binding domain;; PetM family of cytochrome b6f complex subunit 7</Data></Cell>
    <Cell><Data ss:Type="String">B3 domain-containing transcription factor VRN1 GN=VRN1 OS=Arabidopsis thaliana (Mouse-ear cress) PE=1 SV=1</Data></Cell>
    <Cell><Data ss:Type="String">Putative uncharacterized protein {ECO:0000313|EMBL:CBI32503.3} OS=Vitis vinifera (Grape) PE=4 SV=1</Data></Cell>
    <Cell><Data ss:Type="String">unnamed protein product [Vitis vinifera]</Data></Cell>
    <Cell><Data ss:Type="String">&#45;-</Data></Cell>
   </Row>
   <Row ss:AutoFitHeight="0">
    <Cell><Data ss:Type="String">Achn024161-TA</Data></Cell>
    <Cell><Data ss:Type="String">&#45;-</Data></Cell>
    <Cell><Data ss:Type="String">Cellular Component: exocyst (GO:0000145);; Cellular Component: cytosol (GO:0005829);; Cellular Component: plasma membrane (GO:0005886);; Biological Process: protein targeting to vacuole (GO:0006623);; Biological Process: vesicle docking involved in exocytosis (GO:0006904);; Biological Process: vacuole organization (GO:0007033);; Cellular Component: plasmodesma (GO:0009506);; Biological Process: pollen germination (GO:0009846);; Biological Process: pollen tube growth (GO:0009860);; Biological Process: Golgi vesicle transport (GO:0048193);; </Data></Cell>
    <Cell><Data ss:Type="String">&#45;-</Data></Cell>
    <Cell><Data ss:Type="String">Intracellular trafficking, secretion, and vesicular transport </Data></Cell>
    <Cell><Data ss:Type="String">&#45;-</Data></Cell>
    <Cell><Data ss:Type="String">Exocyst complex component SEC15B GN=SEC15B OS=Arabidopsis thaliana (Mouse-ear cress) PE=1 SV=1</Data></Cell>
    <Cell><Data ss:Type="String">Putative uncharacterized protein {ECO:0000313|EMBL:CCB59974.1} OS=Vitis vinifera (Grape) PE=4 SV=1</Data></Cell>
    <Cell><Data ss:Type="String">unnamed protein product [Vitis vinifera]</Data></Cell>
    <Cell><Data ss:Type="String">Prunus persica hypothetical protein (PRUPE_ppa001565mg) mRNA, complete cds</Data></Cell>
   </Row>
   <Row ss:AutoFitHeight="0">
    <Cell><Data ss:Type="String">Achn326791-TA</Data></Cell>
    <Cell><Data ss:Type="String">&#45;-</Data></Cell>
    <Cell><Data ss:Type="String">&#45;-</Data></Cell>
    <Cell><Data ss:Type="String">&#45;-</Data></Cell>
    <Cell><Data ss:Type="String">&#45;-</Data></Cell>
    <Cell><Data ss:Type="String">&#45;-</Data></Cell>
    <Cell><Data ss:Type="String">&#45;-</Data></Cell>
    <Cell><Data ss:Type="String">Uncharacterized protein {ECO:0000313|EMBL:AFK36365.1} OS=Lotus japonicus (Lotus corniculatus var. japonicus) PE=2 SV=1</Data></Cell>
    <Cell><Data ss:Type="String">unknown [Lotus japonicus]</Data></Cell>
    <Cell><Data ss:Type="String">Actinidia arguta 26S ribosomal RNA gene, partial sequence</Data></Cell>
   </Row>
   <Row ss:AutoFitHeight="0">
    <Cell><Data ss:Type="String">Achn366811-TA</Data></Cell>
    <Cell><Data ss:Type="String">&#45;-</Data></Cell>
    <Cell><Data ss:Type="String">Molecular Function: nucleotide binding (GO:0000166);; Molecular Function: nucleic acid binding (GO:0003676);; </Data></Cell>
    <Cell><Data ss:Type="String">K12900|2.26144e-23|mus:103998621|serine/arginine-rich SC35-like splicing factor SCL30A isoform X1; K12900 FUS-interacting serine-arginine-rich protein 1 (A)</Data></Cell>
    <Cell><Data ss:Type="String">General function prediction only </Data></Cell>
    <Cell><Data ss:Type="String">RNA recognition motif. (a.k.a. RRM, RBD, or RNP domain);; RNA recognition motif. (a.k.a. RRM, RBD, or RNP domain)</Data></Cell>
    <Cell><Data ss:Type="String">Serine/arginine-rich SC35-like splicing factor SCL30A GN=SCL30A OS=Arabidopsis thaliana (Mouse-ear cress) PE=1 SV=1</Data></Cell>
    <Cell><Data ss:Type="String">Uncharacterized protein {ECO:0000313|EMBL:EPS62925.1} (Fragment) OS=Genlisea aurea PE=4 SV=1</Data></Cell>
    <Cell><Data ss:Type="String">PREDICTED: serine/arginine-rich SC35-like splicing factor SCL30A isoform X1 [Musa acuminata subsp. malaccensis] </Data></Cell>
    <Cell><Data ss:Type="String">Vitis vinifera contig VV78X068858.12, whole genome shotgun sequence</Data></Cell>
   </Row>
   <Row ss:AutoFitHeight="0">
    <Cell><Data ss:Type="String">Achn374541-TA</Data></Cell>
    <Cell><Data ss:Type="String">&#45;-</Data></Cell>
    <Cell><Data ss:Type="String">&#45;-</Data></Cell>
    <Cell><Data ss:Type="String">&#45;-</Data></Cell>
    <Cell><Data ss:Type="String">Amino acid transport and metabolism </Data></Cell>
    <Cell><Data ss:Type="String">Serine hydrolase (FSH1)</Data></Cell>
    <Cell><Data ss:Type="String">Rhodanese-like domain-containing protein 6 GN=STR6 OS=Arabidopsis thaliana (Mouse-ear cress) PE=2 SV=1</Data></Cell>
    <Cell><Data ss:Type="String">Serine hydrolase isoform 3 {ECO:0000313|EMBL:EOY11689.1} OS=Theobroma cacao (Cacao) PE=4 SV=1</Data></Cell>
    <Cell><Data ss:Type="String">Serine hydrolase isoform 3 [Theobroma cacao] </Data></Cell>
    <Cell><Data ss:Type="String">Prunus persica hypothetical protein (PRUPE_ppa002678mg) mRNA, complete cds</Data></Cell>
   </Row>
   <Row ss:AutoFitHeight="0">
    <Cell><Data ss:Type="String">Achn238021-TA</Data></Cell>
    <Cell><Data ss:Type="String">&#45;-</Data></Cell>
    <Cell><Data ss:Type="String">Molecular Function: transferase activity, transferring glycosyl groups (GO:0016757);; </Data></Cell>
    <Cell><Data ss:Type="String">&#45;-</Data></Cell>
    <Cell><Data ss:Type="String">&#45;-</Data></Cell>
    <Cell><Data ss:Type="String">&#45;-</Data></Cell>
    <Cell><Data ss:Type="String">&#45;-</Data></Cell>
    <Cell><Data ss:Type="String">Uncharacterized protein {ECO:0000313|EMBL:EXB59758.1} OS=Morus notabilis PE=4 SV=1</Data></Cell>
    <Cell><Data ss:Type="String">hypothetical protein L484_010869 [Morus notabilis] </Data></Cell>
    <Cell><Data ss:Type="String">Hevea brasiliensis mitochondrial DNA, complete genome</Data></Cell>
   </Row>
   <Row ss:AutoFitHeight="0">
    <Cell><Data ss:Type="String">Achn223511-TA</Data></Cell>
    <Cell><Data ss:Type="String">&#45;-</Data></Cell>
    <Cell><Data ss:Type="String">Molecular Function: glutathione transferase activity (GO:0004364);; </Data></Cell>
    <Cell><Data ss:Type="String">K00799|6.91444e-08|gmx:547583|glutathione S-transferase GST 14; K00799 glutathione S-transferase [EC:2.5.1.18] (A)</Data></Cell>
    <Cell><Data ss:Type="String">Posttranslational modification, protein turnover, chaperones </Data></Cell>
    <Cell><Data ss:Type="String">&#45;-</Data></Cell>
    <Cell><Data ss:Type="String">Probable glutathione S-transferase GN=HSP26-A OS=Glycine max (Soybean) PE=2 SV=1</Data></Cell>
    <Cell><Data ss:Type="String">Glutathione S-transferase GST 14 {ECO:0000313|EMBL:AAG34804.1} (Fragment) OS=Glycine max (Soybean) PE=2 SV=1</Data></Cell>
    <Cell><Data ss:Type="String">PREDICTED: probable glutathione S-transferase [Glycine max] </Data></Cell>
    <Cell><Data ss:Type="String">Actinidia hemsleyana xyloglucan endotransglucosylase/hydrolase 9 mRNA, complete cds</Data></Cell>
   </Row>
   <Row ss:AutoFitHeight="0">
    <Cell><Data ss:Type="String">Achn275671-TA</Data></Cell>
    <Cell><Data ss:Type="String">&#45;-</Data></Cell>
    <Cell><Data ss:Type="String">&#45;-</Data></Cell>
    <Cell><Data ss:Type="String">&#45;-</Data></Cell>
    <Cell><Data ss:Type="String">&#45;-</Data></Cell>
    <Cell><Data ss:Type="String">&#45;-</Data></Cell>
    <Cell><Data ss:Type="String">&#45;-</Data></Cell>
    <Cell><Data ss:Type="String">Putative uncharacterized protein {ECO:0000313|EMBL:CBI40410.3} OS=Vitis vinifera (Grape) PE=4 SV=1</Data></Cell>
    <Cell><Data ss:Type="String">unnamed protein product [Vitis vinifera]</Data></Cell>
    <Cell><Data ss:Type="String">Arabidopsis thaliana DM3Hh0 gene, complete cds</Data></Cell>
   </Row>
   <Row ss:AutoFitHeight="0">
    <Cell><Data ss:Type="String">Achn350641-TA</Data></Cell>
    <Cell><Data ss:Type="String">&#45;-</Data></Cell>
    <Cell><Data ss:Type="String">&#45;-</Data></Cell>
    <Cell><Data ss:Type="String">&#45;-</Data></Cell>
    <Cell><Data ss:Type="String">General function prediction only </Data></Cell>
    <Cell><Data ss:Type="String">BAG domain;; IQ calmodulin-binding motif;; GYF domain</Data></Cell>
    <Cell><Data ss:Type="String">BAG family molecular chaperone regulator 5, mitochondrial (Precursor) GN=BAG5 OS=Arabidopsis thaliana (Mouse-ear cress) PE=1 SV=1</Data></Cell>
    <Cell><Data ss:Type="String">Coffea canephora DH200=94 genomic scaffold, scaffold_74 {ECO:0000313|EMBL:CDP13380.1} OS=Coffea canephora (Robusta coffee) PE=4 SV=1</Data></Cell>
    <Cell><Data ss:Type="String">unnamed protein product [Coffea canephora]</Data></Cell>
    <Cell><Data ss:Type="String">Vitis vinifera contig VV78X124646.12, whole genome shotgun sequence</Data></Cell>
   </Row>
   <Row ss:AutoFitHeight="0">
    <Cell><Data ss:Type="String">Achn295881-TA</Data></Cell>
    <Cell><Data ss:Type="String">&#45;-</Data></Cell>
    <Cell><Data ss:Type="String">&#45;-</Data></Cell>
    <Cell><Data ss:Type="String">&#45;-</Data></Cell>
    <Cell><Data ss:Type="String">&#45;-</Data></Cell>
    <Cell><Data ss:Type="String">&#45;-</Data></Cell>
    <Cell><Data ss:Type="String">&#45;-</Data></Cell>
    <Cell><Data ss:Type="String">Shugoshin C terminus, putative {ECO:0000313|EMBL:EOY34492.1} OS=Theobroma cacao (Cacao) PE=4 SV=1</Data></Cell>
    <Cell><Data ss:Type="String">PREDICTED: shugoshin-1-like [Vitis vinifera]</Data></Cell>
    <Cell><Data ss:Type="String">&#45;-</Data></Cell>
   </Row>
   <Row ss:AutoFitHeight="0">
    <Cell><Data ss:Type="String">Achn252661-TA</Data></Cell>
    <Cell><Data ss:Type="String">&#45;-</Data></Cell>
    <Cell><Data ss:Type="String">&#45;-</Data></Cell>
    <Cell><Data ss:Type="String">&#45;-</Data></Cell>
    <Cell><Data ss:Type="String">&#45;-</Data></Cell>
    <Cell><Data ss:Type="String">Tubby C 2;; Tubby C 2</Data></Cell>
    <Cell><Data ss:Type="String">Protein LURP-one-related 15 GN=At5g01750 OS=Arabidopsis thaliana (Mouse-ear cress) PE=1 SV=1</Data></Cell>
    <Cell><Data ss:Type="String">LURP-one-related 1, putative {ECO:0000313|EMBL:EOY04533.1} OS=Theobroma cacao (Cacao) PE=4 SV=1</Data></Cell>
    <Cell><Data ss:Type="String">Protein LURP-one-related 15 [Glycine soja]</Data></Cell>
    <Cell><Data ss:Type="String">&#45;-</Data></Cell>
   </Row>
   <Row ss:AutoFitHeight="0">
    <Cell><Data ss:Type="String">Achn365101-TA</Data></Cell>
    <Cell><Data ss:Type="String">&#45;-</Data></Cell>
    <Cell><Data ss:Type="String">&#45;-</Data></Cell>
    <Cell><Data ss:Type="String">&#45;-</Data></Cell>
    <Cell><Data ss:Type="String">&#45;-</Data></Cell>
    <Cell><Data ss:Type="String">F-box domain;; F-box-like</Data></Cell>
    <Cell><Data ss:Type="String">F-box/kelch-repeat protein At3g23880 GN=At3g23880 OS=Arabidopsis thaliana (Mouse-ear cress) PE=2 SV=1</Data></Cell>
    <Cell><Data ss:Type="String">Uncharacterized protein {ECO:0000313|EMBL:KDO71224.1} OS=Citrus sinensis (Sweet orange) PE=4 SV=1</Data></Cell>
    <Cell><Data ss:Type="String">hypothetical protein CISIN_1g041631mg [Citrus sinensis]</Data></Cell>
    <Cell><Data ss:Type="String">Lactuca sativa mitochondrial NADH dehydrogenase subunit 4 (nad4) gene, complete cds</Data></Cell>
   </Row>
   <Row ss:AutoFitHeight="0">
    <Cell><Data ss:Type="String">Achn006921-TA</Data></Cell>
    <Cell><Data ss:Type="String">&#45;-</Data></Cell>
    <Cell><Data ss:Type="String">Molecular Function: nucleic acid binding (GO:0003676);; </Data></Cell>
    <Cell><Data ss:Type="String">&#45;-</Data></Cell>
    <Cell><Data ss:Type="String">RNA processing and modification </Data></Cell>
    <Cell><Data ss:Type="String">&#45;-</Data></Cell>
    <Cell><Data ss:Type="String">mRNA-decapping enzyme subunit 2 GN=MSH12.3 OS=Arabidopsis thaliana (Mouse-ear cress) PE=1 SV=1</Data></Cell>
    <Cell><Data ss:Type="String">Putative uncharacterized protein {ECO:0000313|EMBL:CAN62127.1} OS=Vitis vinifera (Grape) PE=4 SV=1</Data></Cell>
    <Cell><Data ss:Type="String">PREDICTED: uncharacterized protein LOC104877761 [Vitis vinifera]</Data></Cell>
    <Cell><Data ss:Type="String">PREDICTED: Sesamum indicum mRNA-decapping enzyme subunit 2-like (LOC105166613), mRNA</Data></Cell>
   </Row>
   <Row ss:AutoFitHeight="0">
    <Cell><Data ss:Type="String">Achn275681-TA</Data></Cell>
    <Cell><Data ss:Type="String">&#45;-</Data></Cell>
    <Cell><Data ss:Type="String">&#45;-</Data></Cell>
    <Cell><Data ss:Type="String">&#45;-</Data></Cell>
    <Cell><Data ss:Type="String">&#45;-</Data></Cell>
    <Cell><Data ss:Type="String">&#45;-</Data></Cell>
    <Cell><Data ss:Type="String">&#45;-</Data></Cell>
    <Cell><Data ss:Type="String">Putative uncharacterized protein {ECO:0000313|EMBL:CBI40410.3} OS=Vitis vinifera (Grape) PE=4 SV=1</Data></Cell>
    <Cell><Data ss:Type="String">unnamed protein product [Vitis vinifera]</Data></Cell>
    <Cell><Data ss:Type="String">Arabidopsis thaliana DM3Hh0 gene, complete cds</Data></Cell>
   </Row>
   <Row ss:AutoFitHeight="0">
    <Cell><Data ss:Type="String">Achn043001-TA</Data></Cell>
    <Cell><Data ss:Type="String">&#45;-</Data></Cell>
    <Cell><Data ss:Type="String">&#45;-</Data></Cell>
    <Cell><Data ss:Type="String">&#45;-</Data></Cell>
    <Cell><Data ss:Type="String">General function prediction only </Data></Cell>
    <Cell><Data ss:Type="String">&#45;-</Data></Cell>
    <Cell><Data ss:Type="String">Putative pentatricopeptide repeat-containing protein At1g03510 GN=PCMP-E3 OS=Arabidopsis thaliana (Mouse-ear cress) PE=3 SV=1</Data></Cell>
    <Cell><Data ss:Type="String">Pentatricopeptide repeat-containing protein, putative {ECO:0000313|EMBL:EEF51994.1} OS=Ricinus communis (Castor bean) PE=4 SV=1</Data></Cell>
    <Cell><Data ss:Type="String">PREDICTED: putative pentatricopeptide repeat-containing protein At1g03510 [Nicotiana sylvestris]</Data></Cell>
    <Cell><Data ss:Type="String">&#45;-</Data></Cell>
   </Row>
   <Row ss:AutoFitHeight="0">
    <Cell><Data ss:Type="String">Achn008141-TA</Data></Cell>
    <Cell><Data ss:Type="String">&#45;-</Data></Cell>
    <Cell><Data ss:Type="String">&#45;-</Data></Cell>
    <Cell><Data ss:Type="String">&#45;-</Data></Cell>
    <Cell><Data ss:Type="String">&#45;-</Data></Cell>
    <Cell><Data ss:Type="String">XH domain</Data></Cell>
    <Cell><Data ss:Type="String">Factor of DNA methylation 1 {ECO:0000303|PubMed:22302148} OS=Arabidopsis thaliana (Mouse-ear cress) PE=1 SV=1</Data></Cell>
    <Cell><Data ss:Type="String">Uncharacterized protein {ECO:0000313|EMBL:EXC70335.1} OS=Morus notabilis PE=4 SV=1</Data></Cell>
    <Cell><Data ss:Type="String">hypothetical protein L484_000184 [Morus notabilis] </Data></Cell>
    <Cell><Data ss:Type="String">&#45;-</Data></Cell>
   </Row>
   <Row ss:AutoFitHeight="0">
    <Cell><Data ss:Type="String">Achn105801-TA</Data></Cell>
    <Cell><Data ss:Type="String">&#45;-</Data></Cell>
    <Cell><Data ss:Type="String">&#45;-</Data></Cell>
    <Cell><Data ss:Type="String">&#45;-</Data></Cell>
    <Cell><Data ss:Type="String">&#45;-</Data></Cell>
    <Cell><Data ss:Type="String">Domain of unknown function (DUF4220);; Protein of unknown function, DUF594</Data></Cell>
    <Cell><Data ss:Type="String">&#45;-</Data></Cell>
    <Cell><Data ss:Type="String">Putative uncharacterized protein {ECO:0000313|EMBL:CAN59756.1} (Fragment) OS=Vitis vinifera (Grape) PE=4 SV=1</Data></Cell>
    <Cell><Data ss:Type="String">PREDICTED: uncharacterized protein LOC104877757 [Vitis vinifera]</Data></Cell>
    <Cell><Data ss:Type="String">&#45;-</Data></Cell>
   </Row>
   <Row ss:AutoFitHeight="0">
    <Cell><Data ss:Type="String">Achn242671-TA</Data></Cell>
    <Cell><Data ss:Type="String">&#45;-</Data></Cell>
    <Cell><Data ss:Type="String">Molecular Function: RNA binding (GO:0003723);; Biological Process: primary metabolic process (GO:0044238);; Biological Process: cellular macromolecule metabolic process (GO:0044260);; Cellular Component: intracellular part (GO:0044424);; Biological Process: multi-organism process (GO:0051704);; </Data></Cell>
    <Cell><Data ss:Type="String">K03260|2.12369e-11|pper:PRUPE_ppa001554mg|hypothetical protein; K03260 translation initiation factor 4G (A)</Data></Cell>
    <Cell><Data ss:Type="String">&#45;-</Data></Cell>
    <Cell><Data ss:Type="String">&#45;-</Data></Cell>
    <Cell><Data ss:Type="String">&#45;-</Data></Cell>
    <Cell><Data ss:Type="String">Uncharacterized protein {ECO:0000313|EMBL:EMJ05477.1} OS=Prunus persica (Peach) PE=4 SV=1</Data></Cell>
    <Cell><Data ss:Type="String">hypothetical protein PRUPE_ppa001554mg [Prunus persica] </Data></Cell>
    <Cell><Data ss:Type="String">&#45;-</Data></Cell>
   </Row>
   <Row ss:AutoFitHeight="0">
    <Cell><Data ss:Type="String">Achn170091-TA</Data></Cell>
    <Cell><Data ss:Type="String">Transcription </Data></Cell>
    <Cell><Data ss:Type="String">&#45;-</Data></Cell>
    <Cell><Data ss:Type="String">K10908|8.36103e-32|pop:POPTR_0010s14650g|POPTRDRAFT_769753; DNA-directed RNA polymerase family protein; K10908 DNA-directed RNA polymerase, mitochondrial [EC:2.7.7.6] (A)</Data></Cell>
    <Cell><Data ss:Type="String">&#45;-</Data></Cell>
    <Cell><Data ss:Type="String">DNA-dependent RNA polymerase;; DNA-dependent RNA polymerase</Data></Cell>
    <Cell><Data ss:Type="String">DNA-directed RNA polymerase 2B, chloroplastic/mitochondrial (Precursor) GN=RPOT2-TOM OS=Nicotiana tabacum (Common tobacco) PE=2 SV=2</Data></Cell>
    <Cell><Data ss:Type="String">DNA-directed RNA polymerase {ECO:0000256|RuleBase:RU003805} OS=Populus trichocarpa (Western balsam poplar) PE=3 SV=2</Data></Cell>
    <Cell><Data ss:Type="String">PREDICTED: DNA-directed RNA polymerase 1B, mitochondrial-like [Beta vulgaris subsp. vulgaris]</Data></Cell>
    <Cell><Data ss:Type="String">Solanum pennellii chromosome ch05, complete genome</Data></Cell>
   </Row>
   <Row ss:AutoFitHeight="0">
    <Cell><Data ss:Type="String">Achn168501-TA</Data></Cell>
    <Cell><Data ss:Type="String">&#45;-</Data></Cell>
    <Cell><Data ss:Type="String">Biological Process: lipid transport (GO:0006869);; Molecular Function: lipid binding (GO:0008289);; </Data></Cell>
    <Cell><Data ss:Type="String">&#45;-</Data></Cell>
    <Cell><Data ss:Type="String">&#45;-</Data></Cell>
    <Cell><Data ss:Type="String">Protease inhibitor/seed storage/LTP family</Data></Cell>
    <Cell><Data ss:Type="String">Non-specific lipid-transfer protein C, cotyledon-specific isoform (Precursor) OS=Ricinus communis (Castor bean) PE=1 SV=2</Data></Cell>
    <Cell><Data ss:Type="String">Non-specific lipid-transfer protein {ECO:0000256|RuleBase:RU000628} OS=Theobroma cacao (Cacao) PE=3 SV=1</Data></Cell>
    <Cell><Data ss:Type="String">Non-specific lipid-transfer protein C, cotyledon-specific [Theobroma cacao] </Data></Cell>
    <Cell><Data ss:Type="String">Ricinus communis nsLTP mRNA for non specific lipid transfer protein-C, complete cds</Data></Cell>
   </Row>
   <Row ss:AutoFitHeight="0">
    <Cell><Data ss:Type="String">Achn148581-TA</Data></Cell>
    <Cell><Data ss:Type="String">Amino acid transport and metabolism </Data></Cell>
    <Cell><Data ss:Type="String">Molecular Function: ornithine decarboxylase activity (GO:0004586);; Biological Process: polyamine biosynthetic process (GO:0006596);; </Data></Cell>
    <Cell><Data ss:Type="String">K01581|2.24491e-89|pop:POPTR_0005s26760g|POPTRDRAFT_1079795; hypothetical protein; K01581 ornithine decarboxylase [EC:4.1.1.17] (A)</Data></Cell>
    <Cell><Data ss:Type="String">Amino acid transport and metabolism </Data></Cell>
    <Cell><Data ss:Type="String">Pyridoxal-dependent decarboxylase, pyridoxal binding domain</Data></Cell>
    <Cell><Data ss:Type="String">Ornithine decarboxylase OS=Datura stramonium (Jimsonweed) PE=2 SV=1</Data></Cell>
    <Cell><Data ss:Type="String">Uncharacterized protein {ECO:0000313|EMBL:EEE94752.2} OS=Populus trichocarpa (Western balsam poplar) PE=3 SV=2</Data></Cell>
    <Cell><Data ss:Type="String">PREDICTED: ornithine decarboxylase-like [Populus euphratica]</Data></Cell>
    <Cell><Data ss:Type="String">&#45;-</Data></Cell>
   </Row>
   <Row ss:AutoFitHeight="0">
    <Cell><Data ss:Type="String">Achn313661-TA</Data></Cell>
    <Cell><Data ss:Type="String">&#45;-</Data></Cell>
    <Cell><Data ss:Type="String">&#45;-</Data></Cell>
    <Cell><Data ss:Type="String">K13422|1.63848e-149|tcc:TCM_005064|Basic helix-loop-helix DNA-binding family protein; K13422 transcription factor MYC2 (A)</Data></Cell>
    <Cell><Data ss:Type="String">&#45;-</Data></Cell>
    <Cell><Data ss:Type="String">bHLH-MYC and R2R3-MYB transcription factors N-terminal;; Helix-loop-helix DNA-binding domain</Data></Cell>
    <Cell><Data ss:Type="String">Transcription factor bHLH14 OS=Arabidopsis thaliana (Mouse-ear cress) PE=2 SV=1</Data></Cell>
    <Cell><Data ss:Type="String">Basic helix-loop-helix DNA-binding family protein {ECO:0000313|EMBL:EOX95614.1} OS=Theobroma cacao (Cacao) PE=4 SV=1</Data></Cell>
    <Cell><Data ss:Type="String">Basic helix-loop-helix DNA-binding family protein [Theobroma cacao] </Data></Cell>
    <Cell><Data ss:Type="String">PREDICTED: Malus x domestica transcription factor MYC2 (LOC103433841), mRNA</Data></Cell>
   </Row>
   <Row ss:AutoFitHeight="0">
    <Cell><Data ss:Type="String">Achn091281-TA</Data></Cell>
    <Cell><Data ss:Type="String">Lipid transport and metabolism </Data></Cell>
    <Cell><Data ss:Type="String">Molecular Function: triglyceride lipase activity (GO:0004806);; Biological Process: lipid metabolic process (GO:0006629);; </Data></Cell>
    <Cell><Data ss:Type="String">&#45;-</Data></Cell>
    <Cell><Data ss:Type="String">Lipid transport and metabolism </Data></Cell>
    <Cell><Data ss:Type="String">Lipase (class 3)</Data></Cell>
    <Cell><Data ss:Type="String">Phospholipase A1-IIbeta GN=At2g31100 OS=Arabidopsis thaliana (Mouse-ear cress) PE=1 SV=2</Data></Cell>
    <Cell><Data ss:Type="String">Putative uncharacterized protein {ECO:0000313|EMBL:CBI21422.3} OS=Vitis vinifera (Grape) PE=4 SV=1</Data></Cell>
    <Cell><Data ss:Type="String">PREDICTED: uncharacterized protein LOC100242257 [Vitis vinifera] </Data></Cell>
    <Cell><Data ss:Type="String">PREDICTED: Pyrus x bretschneideri uncharacterized LOC103956839 (LOC103956839), transcript variant X2, mRNA</Data></Cell>
   </Row>
   <Row ss:AutoFitHeight="0">
    <Cell><Data ss:Type="String">Achn365861-TA</Data></Cell>
    <Cell><Data ss:Type="String">&#45;-</Data></Cell>
    <Cell><Data ss:Type="String">&#45;-</Data></Cell>
    <Cell><Data ss:Type="String">K01728|1.53557e-157|pop:POPTR_0015s07590g|hypothetical protein; K01728 pectate lyase [EC:4.2.2.2] (A)</Data></Cell>
    <Cell><Data ss:Type="String">&#45;-</Data></Cell>
    <Cell><Data ss:Type="String">Pectate lyase;; Pectate lyase;; Pectate lyase, N terminus</Data></Cell>
    <Cell><Data ss:Type="String">Probable pectate lyase P59 (Precursor) GN=LAT59 OS=Solanum lycopersicum (Tomato) PE=2 SV=1</Data></Cell>
    <Cell><Data ss:Type="String">Pectate lyase {ECO:0000256|RuleBase:RU361123} OS=Coffea canephora (Robusta coffee) PE=3 SV=1</Data></Cell>
    <Cell><Data ss:Type="String">unnamed protein product [Coffea canephora]</Data></Cell>
    <Cell><Data ss:Type="String">PREDICTED: Eucalyptus grandis pectate lyase-like (LOC104455648), mRNA</Data></Cell>
   </Row>
   <Row ss:AutoFitHeight="0">
    <Cell><Data ss:Type="String">Achn157291-TA</Data></Cell>
    <Cell><Data ss:Type="String">&#45;-</Data></Cell>
    <Cell><Data ss:Type="String">&#45;-</Data></Cell>
    <Cell><Data ss:Type="String">&#45;-</Data></Cell>
    <Cell><Data ss:Type="String">General function prediction only </Data></Cell>
    <Cell><Data ss:Type="String">&#45;-</Data></Cell>
    <Cell><Data ss:Type="String">&#45;-</Data></Cell>
    <Cell><Data ss:Type="String">Uncharacterized protein {ECO:0000313|EMBL:ERP47238.1} OS=Populus trichocarpa (Western balsam poplar) PE=4 SV=1</Data></Cell>
    <Cell><Data ss:Type="String">hypothetical protein POPTR_0229s00250g [Populus trichocarpa] </Data></Cell>
    <Cell><Data ss:Type="String">&#45;-</Data></Cell>
   </Row>
   <Row ss:AutoFitHeight="0">
    <Cell><Data ss:Type="String">Achn022571-TA</Data></Cell>
    <Cell><Data ss:Type="String">&#45;-</Data></Cell>
    <Cell><Data ss:Type="String">Molecular Function: oxidoreductase activity (GO:0016491);; Molecular Function: metal ion binding (GO:0046872);; </Data></Cell>
    <Cell><Data ss:Type="String">&#45;-</Data></Cell>
    <Cell><Data ss:Type="String">&#45;-</Data></Cell>
    <Cell><Data ss:Type="String">&#45;-</Data></Cell>
    <Cell><Data ss:Type="String">Cytochrome P450 87A3 GN=OSJNBa0088I22.16 OS=Oryza sativa subsp. japonica (Rice) PE=2 SV=3</Data></Cell>
    <Cell><Data ss:Type="String">Uncharacterized protein {ECO:0000313|EMBL:EEE84760.2} OS=Populus trichocarpa (Western balsam poplar) PE=3 SV=2</Data></Cell>
    <Cell><Data ss:Type="String">CYP87D16 [Maesa lanceolata]</Data></Cell>
    <Cell><Data ss:Type="String">&#45;-</Data></Cell>
   </Row>
   <Row ss:AutoFitHeight="0">
    <Cell><Data ss:Type="String">Achn037191-TA</Data></Cell>
    <Cell><Data ss:Type="String">&#45;-</Data></Cell>
    <Cell><Data ss:Type="String">Cellular Component: membrane (GO:0016020);; Molecular Function: kinase activity (GO:0016301);; Biological Process: phosphorylation (GO:0016310);; </Data></Cell>
    <Cell><Data ss:Type="String">&#45;-</Data></Cell>
    <Cell><Data ss:Type="String">Signal transduction mechanisms </Data></Cell>
    <Cell><Data ss:Type="String">&#45;-</Data></Cell>
    <Cell><Data ss:Type="String">Inactive receptor-like serine/threonine-protein kinase At2g40270 (Precursor) GN=At2g40270 OS=Arabidopsis thaliana (Mouse-ear cress) PE=2 SV=2</Data></Cell>
    <Cell><Data ss:Type="String">Coffea canephora DH200=94 genomic scaffold, scaffold_78 {ECO:0000313|EMBL:CDP13981.1} OS=Coffea canephora (Robusta coffee) PE=4 SV=1</Data></Cell>
    <Cell><Data ss:Type="String">unnamed protein product [Coffea canephora]</Data></Cell>
    <Cell><Data ss:Type="String">&#45;-</Data></Cell>
   </Row>
   <Row ss:AutoFitHeight="0">
    <Cell><Data ss:Type="String">Achn310141-TA</Data></Cell>
    <Cell><Data ss:Type="String">&#45;-</Data></Cell>
    <Cell><Data ss:Type="String">&#45;-</Data></Cell>
    <Cell><Data ss:Type="String">&#45;-</Data></Cell>
    <Cell><Data ss:Type="String">&#45;-</Data></Cell>
    <Cell><Data ss:Type="String">PAP2 superfamily;; PAP2 superfamily</Data></Cell>
    <Cell><Data ss:Type="String">Phosphatidylcholine:diacylglycerol cholinephosphotransferase 2 GN=At3g15830 OS=Arabidopsis thaliana (Mouse-ear cress) PE=2 SV=1</Data></Cell>
    <Cell><Data ss:Type="String">Uncharacterized protein {ECO:0000313|EnsemblPlants:PGSC0003DMT400001712} OS=Solanum tuberosum (Potato) PE=4 SV=1</Data></Cell>
    <Cell><Data ss:Type="String">PREDICTED: phosphatidylcholine:diacylglycerol cholinephosphotransferase 1-like [Nicotiana sylvestris]</Data></Cell>
    <Cell><Data ss:Type="String">&#45;-</Data></Cell>
   </Row>
   <Row ss:AutoFitHeight="0">
    <Cell><Data ss:Type="String">Achn012941-TA</Data></Cell>
    <Cell><Data ss:Type="String">&#45;-</Data></Cell>
    <Cell><Data ss:Type="String">&#45;-</Data></Cell>
    <Cell><Data ss:Type="String">&#45;-</Data></Cell>
    <Cell><Data ss:Type="String">&#45;-</Data></Cell>
    <Cell><Data ss:Type="String">&#45;-</Data></Cell>
    <Cell><Data ss:Type="String">&#45;-</Data></Cell>
    <Cell><Data ss:Type="String">Putative uncharacterized protein {ECO:0000313|EMBL:CAN76779.1} OS=Vitis vinifera (Grape) PE=4 SV=1</Data></Cell>
    <Cell><Data ss:Type="String">PREDICTED: uncharacterized protein LOC104879913 [Vitis vinifera] </Data></Cell>
    <Cell><Data ss:Type="String">&#45;-</Data></Cell>
   </Row>
   <Row ss:AutoFitHeight="0">
    <Cell><Data ss:Type="String">Achn366541-TA</Data></Cell>
    <Cell><Data ss:Type="String">Translation, ribosomal structure and biogenesis </Data></Cell>
    <Cell><Data ss:Type="String">Molecular Function: structural constituent of ribosome (GO:0003735);; Cellular Component: nucleolus (GO:0005730);; Cellular Component: plasma membrane (GO:0005886);; Biological Process: translation (GO:0006412);; Cellular Component: cytosolic large ribosomal subunit (GO:0022625);; </Data></Cell>
    <Cell><Data ss:Type="String">K02918|1.07387e-21|vvi:100265729|60S ribosomal protein L35; K02918 large subunit ribosomal protein L35e (A)</Data></Cell>
    <Cell><Data ss:Type="String">Translation, ribosomal structure and biogenesis </Data></Cell>
    <Cell><Data ss:Type="String">&#45;-</Data></Cell>
    <Cell><Data ss:Type="String">60S ribosomal protein L35 GN=RPL35 OS=Euphorbia esula (Leafy spurge) PE=2 SV=1</Data></Cell>
    <Cell><Data ss:Type="String">Uncharacterized protein {ECO:0000313|EMBL:KDO67803.1} OS=Citrus sinensis (Sweet orange) PE=3 SV=1</Data></Cell>
    <Cell><Data ss:Type="String">60S ribosomal protein L35 [Glycine soja]</Data></Cell>
    <Cell><Data ss:Type="String">Vitis vinifera contig VV78X133645.21, whole genome shotgun sequence</Data></Cell>
   </Row>
   <Row ss:AutoFitHeight="0">
    <Cell><Data ss:Type="String">Achn368631-TA</Data></Cell>
    <Cell><Data ss:Type="String">&#45;-</Data></Cell>
    <Cell><Data ss:Type="String">Cellular Component: cytoplasm (GO:0005737);; </Data></Cell>
    <Cell><Data ss:Type="String">&#45;-</Data></Cell>
    <Cell><Data ss:Type="String">&#45;-</Data></Cell>
    <Cell><Data ss:Type="String">&#45;-</Data></Cell>
    <Cell><Data ss:Type="String">&#45;-</Data></Cell>
    <Cell><Data ss:Type="String">Putative uncharacterized protein {ECO:0000313|EMBL:CBI20883.3} OS=Vitis vinifera (Grape) PE=4 SV=1</Data></Cell>
    <Cell><Data ss:Type="String">PREDICTED: uncharacterized protein LOC100244114 [Vitis vinifera] </Data></Cell>
    <Cell><Data ss:Type="String">Theobroma cacao Uncharacterized protein isoform 2 (TCM_037155) mRNA, complete cds</Data></Cell>
   </Row>
   <Row ss:AutoFitHeight="0">
    <Cell><Data ss:Type="String">Achn211121-TA</Data></Cell>
    <Cell><Data ss:Type="String">&#45;-</Data></Cell>
    <Cell><Data ss:Type="String">&#45;-</Data></Cell>
    <Cell><Data ss:Type="String">&#45;-</Data></Cell>
    <Cell><Data ss:Type="String">Replication, recombination and repair </Data></Cell>
    <Cell><Data ss:Type="String">Smr domain</Data></Cell>
    <Cell><Data ss:Type="String">&#45;-</Data></Cell>
    <Cell><Data ss:Type="String">Putative uncharacterized protein {ECO:0000313|EMBL:CAN81330.1} OS=Vitis vinifera (Grape) PE=4 SV=1</Data></Cell>
    <Cell><Data ss:Type="String">hypothetical protein VITISV_039334 [Vitis vinifera]</Data></Cell>
    <Cell><Data ss:Type="String">Solanum lycopersicum chromosome ch05, complete genome</Data></Cell>
   </Row>
   <Row ss:AutoFitHeight="0">
    <Cell><Data ss:Type="String">Achn326061-TA</Data></Cell>
    <Cell><Data ss:Type="String">&#45;-</Data></Cell>
    <Cell><Data ss:Type="String">Molecular Function: protein kinase activity (GO:0004672);; </Data></Cell>
    <Cell><Data ss:Type="String">K13429|5.40408e-78|vvi:100257218|chitin elicitor receptor kinase 1-like; K13429 chitin elicitor receptor kinase 1 (A)</Data></Cell>
    <Cell><Data ss:Type="String">&#45;-</Data></Cell>
    <Cell><Data ss:Type="String">&#45;-</Data></Cell>
    <Cell><Data ss:Type="String">Chitin elicitor receptor kinase 1 (Precursor) GN=MIL23.20 OS=Arabidopsis thaliana (Mouse-ear cress) PE=1 SV=1</Data></Cell>
    <Cell><Data ss:Type="String">Uncharacterized protein {ECO:0000313|EMBL:EMJ15315.1} OS=Prunus persica (Peach) PE=3 SV=1</Data></Cell>
    <Cell><Data ss:Type="String">PREDICTED: chitin elicitor receptor kinase 1-like [Sesamum indicum]</Data></Cell>
    <Cell><Data ss:Type="String">Actinidia hemsleyana xyloglucan endotransglucosylase/hydrolase 9 mRNA, complete cds</Data></Cell>
   </Row>
   <Row ss:AutoFitHeight="0">
    <Cell><Data ss:Type="String">Achn263411-TA</Data></Cell>
    <Cell><Data ss:Type="String">&#45;-</Data></Cell>
    <Cell><Data ss:Type="String">&#45;-</Data></Cell>
    <Cell><Data ss:Type="String">&#45;-</Data></Cell>
    <Cell><Data ss:Type="String">General function prediction only </Data></Cell>
    <Cell><Data ss:Type="String">Ankyrin repeats (3 copies);; Ankyrin repeats (many copies);; Ankyrin repeats (many copies);; Ankyrin repeat;; Ankyrin repeat</Data></Cell>
    <Cell><Data ss:Type="String">&#45;-</Data></Cell>
    <Cell><Data ss:Type="String">Putative uncharacterized protein {ECO:0000313|EMBL:CCB46596.1} OS=Vitis vinifera (Grape) PE=4 SV=1</Data></Cell>
    <Cell><Data ss:Type="String">unnamed protein product [Vitis vinifera]</Data></Cell>
    <Cell><Data ss:Type="String">&#45;-</Data></Cell>
   </Row>
   <Row ss:AutoFitHeight="0">
    <Cell><Data ss:Type="String">Achn289671-TA</Data></Cell>
    <Cell><Data ss:Type="String">&#45;-</Data></Cell>
    <Cell><Data ss:Type="String">Molecular Function: nucleotide binding (GO:0000166);; Molecular Function: nucleic acid binding (GO:0003676);; Molecular Function: catalytic activity (GO:0003824);; Cellular Component: mitochondrion (GO:0005739);; Biological Process: DNA metabolic process (GO:0006259);; Molecular Function: ion binding (GO:0043167);; </Data></Cell>
    <Cell><Data ss:Type="String">&#45;-</Data></Cell>
    <Cell><Data ss:Type="String">General function prediction only </Data></Cell>
    <Cell><Data ss:Type="String">Reverse transcriptase (RNA-dependent DNA polymerase);; Integrase core domain;; High-affinity nickel-transport protein;; Cytochrome C biogenesis protein transmembrane region;; Reverse transcriptase (RNA-dependent DNA polymerase);; Reverse transcriptase (RNA-dependent DNA polymerase)</Data></Cell>
    <Cell><Data ss:Type="String">Endonuclease OS=Nicotiana tabacum (Common tobacco) PE=2 SV=1</Data></Cell>
    <Cell><Data ss:Type="String">Gag-pol polyprotein {ECO:0000313|EMBL:CAC95126.1} OS=Populus deltoides (Eastern poplar) PE=4 SV=1</Data></Cell>
    <Cell><Data ss:Type="String">gag-pol polyprotein [Populus deltoides]</Data></Cell>
    <Cell><Data ss:Type="String">PREDICTED: Citrus sinensis uncharacterized LOC102625762 (LOC102625762), mRNA</Data></Cell>
   </Row>
   <Row ss:AutoFitHeight="0">
    <Cell><Data ss:Type="String">Achn373161-TA</Data></Cell>
    <Cell><Data ss:Type="String">&#45;-</Data></Cell>
    <Cell><Data ss:Type="String">Molecular Function: N-acetyltransferase activity (GO:0008080);; </Data></Cell>
    <Cell><Data ss:Type="String">&#45;-</Data></Cell>
    <Cell><Data ss:Type="String">&#45;-</Data></Cell>
    <Cell><Data ss:Type="String">&#45;-</Data></Cell>
    <Cell><Data ss:Type="String">Probable N-acetyltransferase HLS1-like GN=At2g23060 OS=Arabidopsis thaliana (Mouse-ear cress) PE=2 SV=1</Data></Cell>
    <Cell><Data ss:Type="String">Uncharacterized protein {ECO:0000313|EMBL:EMJ09811.1} OS=Prunus persica (Peach) PE=4 SV=1</Data></Cell>
    <Cell><Data ss:Type="String">hypothetical protein PRUPE_ppa021292mg [Prunus persica] </Data></Cell>
    <Cell><Data ss:Type="String">Prunus persica hypothetical protein (PRUPE_ppa021292mg) mRNA, complete cds</Data></Cell>
   </Row>
   <Row ss:AutoFitHeight="0">
    <Cell><Data ss:Type="String">Achn151911-TA</Data></Cell>
    <Cell><Data ss:Type="String">&#45;-</Data></Cell>
    <Cell><Data ss:Type="String">&#45;-</Data></Cell>
    <Cell><Data ss:Type="String">&#45;-</Data></Cell>
    <Cell><Data ss:Type="String">General function prediction only </Data></Cell>
    <Cell><Data ss:Type="String">Domain of unknown function (DUF4283);; Zinc knuckle</Data></Cell>
    <Cell><Data ss:Type="String">&#45;-</Data></Cell>
    <Cell><Data ss:Type="String">Uncharacterized protein {ECO:0000313|EnsemblPlants:GLYMA15G17491.1} OS=Glycine max (Soybean) PE=4 SV=1</Data></Cell>
    <Cell><Data ss:Type="String">hypothetical protein POPTR_0012s04950g, partial [Populus trichocarpa] </Data></Cell>
    <Cell><Data ss:Type="String">&#45;-</Data></Cell>
   </Row>
   <Row ss:AutoFitHeight="0">
    <Cell><Data ss:Type="String">Achn162281-TA</Data></Cell>
    <Cell><Data ss:Type="String">&#45;-</Data></Cell>
    <Cell><Data ss:Type="String">&#45;-</Data></Cell>
    <Cell><Data ss:Type="String">K13457|0|vvi:100257664|disease resistance protein RPM1; K13457 disease resistance protein RPM1 (A)</Data></Cell>
    <Cell><Data ss:Type="String">Signal transduction mechanisms </Data></Cell>
    <Cell><Data ss:Type="String">NB-ARC domain;; Leucine Rich repeats (2 copies);; NB-ARC domain;; Leucine Rich repeats (2 copies)</Data></Cell>
    <Cell><Data ss:Type="String">Disease resistance protein RPM1 GN=F17A9.20 OS=Arabidopsis thaliana (Mouse-ear cress) PE=1 SV=1</Data></Cell>
    <Cell><Data ss:Type="String">Putative uncharacterized protein {ECO:0000313|EMBL:CCB51045.1} OS=Vitis vinifera (Grape) PE=4 SV=1</Data></Cell>
    <Cell><Data ss:Type="String">PREDICTED: disease resistance protein RPM1 [Vitis vinifera]</Data></Cell>
    <Cell><Data ss:Type="String">&#45;-</Data></Cell>
   </Row>
   <Row ss:AutoFitHeight="0">
    <Cell><Data ss:Type="String">Achn373711-TA</Data></Cell>
    <Cell><Data ss:Type="String">&#45;-</Data></Cell>
    <Cell><Data ss:Type="String">Cellular Component: nucleus (GO:0005634);; Biological Process: chromatin assembly or disassembly (GO:0006333);; </Data></Cell>
    <Cell><Data ss:Type="String">K10753|2.78297e-54|cic:CICLE_v10016840mg|hypothetical protein; K10753 histone chaperone ASF1 (A)</Data></Cell>
    <Cell><Data ss:Type="String">&#45;-</Data></Cell>
    <Cell><Data ss:Type="String">ASF1 like histone chaperone;; ASF1 like histone chaperone</Data></Cell>
    <Cell><Data ss:Type="String">Probable histone chaperone ASF1A GN=F4N21.13 OS=Arabidopsis thaliana (Mouse-ear cress) PE=2 SV=1</Data></Cell>
    <Cell><Data ss:Type="String">Uncharacterized protein {ECO:0000313|EMBL:ESR61563.1} OS=Citrus clementina PE=4 SV=1</Data></Cell>
    <Cell><Data ss:Type="String">hypothetical protein CICLE_v10016840mg [Citrus clementina] </Data></Cell>
    <Cell><Data ss:Type="String">PREDICTED: Nicotiana sylvestris probable histone chaperone ASF1A (LOC104228955), mRNA</Data></Cell>
   </Row>
   <Row ss:AutoFitHeight="0">
    <Cell><Data ss:Type="String">Achn193781-TA</Data></Cell>
    <Cell><Data ss:Type="String">&#45;-</Data></Cell>
    <Cell><Data ss:Type="String">Molecular Function: inorganic phosphate transmembrane transporter activity (GO:0005315);; Molecular Function: sugar:hydrogen symporter activity (GO:0005351);; Cellular Component: nucleus (GO:0005634);; Cellular Component: vacuole (GO:0005773);; Cellular Component: Golgi apparatus (GO:0005794);; Cellular Component: plasma membrane (GO:0005886);; Biological Process: oligopeptide transport (GO:0006857);; Cellular Component: plasmodesma (GO:0009506);; Biological Process: response to abscisic acid (GO:0009737);; Molecular Function: phosphate ion transmembrane transporter activity (GO:0015114);; Cellular Component: integral component of membrane (GO:0016021);; Biological Process: carbohydrate transmembrane transport (GO:0034219);; Biological Process: phosphate ion transmembrane transport (GO:0035435);; </Data></Cell>
    <Cell><Data ss:Type="String">K08176|1.73016e-137|vvi:100245922|probable inorganic phosphate transporter 1-3; K08176 MFS transporter, PHS family, inorganic phosphate transporter (A)</Data></Cell>
    <Cell><Data ss:Type="String">Inorganic ion transport and metabolism </Data></Cell>
    <Cell><Data ss:Type="String">Sugar (and other) transporter;; Major Facilitator Superfamily;; Sugar (and other) transporter</Data></Cell>
    <Cell><Data ss:Type="String">Inorganic phosphate transporter 1-4 GN=T7F6.11 OS=Arabidopsis thaliana (Mouse-ear cress) PE=1 SV=1</Data></Cell>
    <Cell><Data ss:Type="String">Putative uncharacterized protein {ECO:0000313|EMBL:CCB48577.1} OS=Vitis vinifera (Grape) PE=4 SV=1</Data></Cell>
    <Cell><Data ss:Type="String">PREDICTED: probable inorganic phosphate transporter 1-3 [Vitis vinifera]</Data></Cell>
    <Cell><Data ss:Type="String">Populus trichocarpa inorganic phosphate transporter family protein (POPTR_0001s32590g) mRNA, complete cds</Data></Cell>
   </Row>
   <Row ss:AutoFitHeight="0">
    <Cell><Data ss:Type="String">Achn128561-TA</Data></Cell>
    <Cell><Data ss:Type="String">&#45;-</Data></Cell>
    <Cell><Data ss:Type="String">Molecular Function: DNA binding (GO:0003677);; Cellular Component: nucleus (GO:0005634);; Biological Process: regulation of transcription, DNA-templated (GO:0006355);; Molecular Function: zinc ion binding (GO:0008270);; Biological Process: chromatin modification (GO:0016568);; Molecular Function: methylated histone residue binding (GO:0035064);; Biological Process: positive regulation of translation (GO:0045727);; Biological Process: cellular response to salt stress (GO:0071472);; </Data></Cell>
    <Cell><Data ss:Type="String">&#45;-</Data></Cell>
    <Cell><Data ss:Type="String">General function prediction only </Data></Cell>
    <Cell><Data ss:Type="String">PHD-finger</Data></Cell>
    <Cell><Data ss:Type="String">PHD finger protein Alfin1 GN=ALFIN-1 OS=Medicago sativa (Alfalfa) PE=1 SV=1</Data></Cell>
    <Cell><Data ss:Type="String">Uncharacterized protein {ECO:0000313|EMBL:EMJ24886.1} OS=Prunus persica (Peach) PE=4 SV=1</Data></Cell>
    <Cell><Data ss:Type="String">hypothetical protein PRUPE_ppa010294mg [Prunus persica] </Data></Cell>
    <Cell><Data ss:Type="String">PREDICTED: Pyrus x bretschneideri PHD finger protein ALFIN-LIKE 7-like (LOC103933287), transcript variant X2, mRNA &gt;gi|694427218|ref|XM_009342971.1| PREDICTED: Pyrus x bretschneideri PHD finger protein ALFIN-LIKE 7-like (LOC103933291), transcript variant X2, mRNA</Data></Cell>
   </Row>
   <Row ss:AutoFitHeight="0">
    <Cell><Data ss:Type="String">Achn065601-TA</Data></Cell>
    <Cell><Data ss:Type="String">&#45;-</Data></Cell>
    <Cell><Data ss:Type="String">Cellular Component: mitochondrial inner membrane (GO:0005743);; Biological Process: protein targeting to membrane (GO:0006612);; Biological Process: mitochondrial transport (GO:0006839);; Biological Process: nucleotide transport (GO:0006862);; Biological Process: ER to Golgi vesicle-mediated transport (GO:0006888);; Biological Process: membrane fusion (GO:0006944);; Biological Process: nucleotide biosynthetic process (GO:0009165);; Cellular Component: chloroplast inner membrane (GO:0009706);; Biological Process: embryo development ending in seed dormancy (GO:0009793);; Biological Process: regulation of plant-type hypersensitive response (GO:0010363);; Molecular Function: nucleotide transmembrane transporter activity (GO:0015215);; Biological Process: ammonium transport (GO:0015696);; Biological Process: basic amino acid transport (GO:0015802);; Cellular Component: integral component of membrane (GO:0016021);; Cellular Component: amyloplast inner membrane (GO:0033098);; Biological Process: negative regulation of programmed cell death (GO:0043069);; Biological Process: amino acid import (GO:0043090);; Biological Process: regulation of ion transport (GO:0043269);; Biological Process: transmembrane transport (GO:0055085);; </Data></Cell>
    <Cell><Data ss:Type="String">&#45;-</Data></Cell>
    <Cell><Data ss:Type="String">Energy production and conversion </Data></Cell>
    <Cell><Data ss:Type="String">Mitochondrial carrier protein</Data></Cell>
    <Cell><Data ss:Type="String">Adenine nucleotide transporter BT1, chloroplastic/amyloplastic/mitochondrial (Precursor) GN=BT1 OS=Zea mays (Maize) PE=1 SV=1</Data></Cell>
    <Cell><Data ss:Type="String">Uncharacterized protein {ECO:0000313|EnsemblPlants:Si017249m} OS=Setaria italica (Foxtail millet) PE=3 SV=1</Data></Cell>
    <Cell><Data ss:Type="String">PREDICTED: adenine nucleotide transporter BT1, chloroplastic/amyloplastic/mitochondrial-like [Setaria italica]</Data></Cell>
    <Cell><Data ss:Type="String">Theobroma cacao Mitochondrial substrate carrier family protein (TCM_038397) mRNA, complete cds</Data></Cell>
   </Row>
   <Row ss:AutoFitHeight="0">
    <Cell><Data ss:Type="String">Achn126761-TA</Data></Cell>
    <Cell><Data ss:Type="String">&#45;-</Data></Cell>
    <Cell><Data ss:Type="String">&#45;-</Data></Cell>
    <Cell><Data ss:Type="String">&#45;-</Data></Cell>
    <Cell><Data ss:Type="String">&#45;-</Data></Cell>
    <Cell><Data ss:Type="String">&#45;-</Data></Cell>
    <Cell><Data ss:Type="String">&#45;-</Data></Cell>
    <Cell><Data ss:Type="String">Putative uncharacterized protein {ECO:0000313|EMBL:CCB51553.1} OS=Vitis vinifera (Grape) PE=4 SV=1</Data></Cell>
    <Cell><Data ss:Type="String">PREDICTED: uncharacterized protein LOC100250892 [Vitis vinifera]</Data></Cell>
    <Cell><Data ss:Type="String">Morus notabilis Two-component response regulator partial mRNA</Data></Cell>
   </Row>
   <Row ss:AutoFitHeight="0">
    <Cell><Data ss:Type="String">Achn115831-TA</Data></Cell>
    <Cell><Data ss:Type="String">&#45;-</Data></Cell>
    <Cell><Data ss:Type="String">&#45;-</Data></Cell>
    <Cell><Data ss:Type="String">&#45;-</Data></Cell>
    <Cell><Data ss:Type="String">&#45;-</Data></Cell>
    <Cell><Data ss:Type="String">Protein of unknown function (DUF642);; Protein of unknown function (DUF642)</Data></Cell>
    <Cell><Data ss:Type="String">&#45;-</Data></Cell>
    <Cell><Data ss:Type="String">Uncharacterized protein {ECO:0000313|EnsemblPlants:PGSC0003DMT400014546} OS=Solanum tuberosum (Potato) PE=4 SV=1</Data></Cell>
    <Cell><Data ss:Type="String">PREDICTED: uncharacterized protein LOC101252763 [Solanum lycopersicum]</Data></Cell>
    <Cell><Data ss:Type="String">PREDICTED: Nicotiana sylvestris uncharacterized LOC104210873 (LOC104210873), mRNA</Data></Cell>
   </Row>
   <Row ss:AutoFitHeight="0">
    <Cell><Data ss:Type="String">Achn184701-TA</Data></Cell>
    <Cell><Data ss:Type="String">Coenzyme transport and metabolism </Data></Cell>
    <Cell><Data ss:Type="String">&#45;-</Data></Cell>
    <Cell><Data ss:Type="String">&#45;-</Data></Cell>
    <Cell><Data ss:Type="String">&#45;-</Data></Cell>
    <Cell><Data ss:Type="String">hAT family C-terminal dimerisation region;; Domain of unknown function (DUF4371);; Domain of unknown function (DUF4371)</Data></Cell>
    <Cell><Data ss:Type="String">Glutamine-dependent NAD(+) synthetase OS=Oryza sativa subsp. japonica (Rice) PE=3 SV=2</Data></Cell>
    <Cell><Data ss:Type="String">Uncharacterized protein {ECO:0000313|EMBL:ERP61806.1} (Fragment) OS=Populus trichocarpa (Western balsam poplar) PE=4 SV=1</Data></Cell>
    <Cell><Data ss:Type="String">hypothetical protein POPTR_0004s035802g, partial [Populus trichocarpa] </Data></Cell>
    <Cell><Data ss:Type="String">Populus trichocarpa clone ACSB2333-H21, complete sequence</Data></Cell>
   </Row>
   <Row ss:AutoFitHeight="0">
    <Cell><Data ss:Type="String">Achn251641-TA</Data></Cell>
    <Cell><Data ss:Type="String">&#45;-</Data></Cell>
    <Cell><Data ss:Type="String">&#45;-</Data></Cell>
    <Cell><Data ss:Type="String">&#45;-</Data></Cell>
    <Cell><Data ss:Type="String">&#45;-</Data></Cell>
    <Cell><Data ss:Type="String">PLAC8 family</Data></Cell>
    <Cell><Data ss:Type="String">Protein PLANT CADMIUM RESISTANCE 6 GN=PCR6 OS=Arabidopsis thaliana (Mouse-ear cress) PE=2 SV=1</Data></Cell>
    <Cell><Data ss:Type="String">Uncharacterized protein {ECO:0000313|EnsemblPlants:Solyc12g037950.1.1} OS=Solanum lycopersicum (Tomato) PE=4 SV=1</Data></Cell>
    <Cell><Data ss:Type="String">PREDICTED: cell number regulator 2-like [Solanum lycopersicum]</Data></Cell>
    <Cell><Data ss:Type="String">&#45;-</Data></Cell>
   </Row>
   <Row ss:AutoFitHeight="0">
    <Cell><Data ss:Type="String">Achn046191-TA</Data></Cell>
    <Cell><Data ss:Type="String">&#45;-</Data></Cell>
    <Cell><Data ss:Type="String">Biological Process: intracellular signal transduction (GO:0035556);; Molecular Function: metal ion binding (GO:0046872);; </Data></Cell>
    <Cell><Data ss:Type="String">K17609|1.45594e-110|pop:POPTR_0005s26610g|POPTRDRAFT_818834; hypothetical protein; K17609 nucleoredoxin [EC:1.8.1.8] (A)</Data></Cell>
    <Cell><Data ss:Type="String">General function prediction only </Data></Cell>
    <Cell><Data ss:Type="String">Thioredoxin-like</Data></Cell>
    <Cell><Data ss:Type="String">Probable nucleoredoxin 2 OS=Oryza sativa subsp. japonica (Rice) PE=2 SV=1</Data></Cell>
    <Cell><Data ss:Type="String">Uncharacterized protein {ECO:0000313|EMBL:EEE93950.1} OS=Populus trichocarpa (Western balsam poplar) PE=4 SV=1</Data></Cell>
    <Cell><Data ss:Type="String">PREDICTED: probable nucleoredoxin 2 [Populus euphratica]</Data></Cell>
    <Cell><Data ss:Type="String">PREDICTED: Beta vulgaris subsp. vulgaris probable nucleoredoxin 2 (LOC104905819), transcript variant X2, mRNA</Data></Cell>
   </Row>
   <Row ss:AutoFitHeight="0">
    <Cell><Data ss:Type="String">Achn334531-TA</Data></Cell>
    <Cell><Data ss:Type="String">&#45;-</Data></Cell>
    <Cell><Data ss:Type="String">Molecular Function: inorganic phosphate transmembrane transporter activity (GO:0005315);; Biological Process: phosphate ion transport (GO:0006817);; Cellular Component: integral component of membrane (GO:0016021);; Biological Process: transmembrane transport (GO:0055085);; </Data></Cell>
    <Cell><Data ss:Type="String">K08176|0|vvi:100257925|inorganic phosphate transporter 1-4-like; K08176 MFS transporter, PHS family, inorganic phosphate transporter (A)</Data></Cell>
    <Cell><Data ss:Type="String">Inorganic ion transport and metabolism </Data></Cell>
    <Cell><Data ss:Type="String">Sugar (and other) transporter;; Major Facilitator Superfamily</Data></Cell>
    <Cell><Data ss:Type="String">Inorganic phosphate transporter 1-4 GN=T7F6.11 OS=Arabidopsis thaliana (Mouse-ear cress) PE=1 SV=1</Data></Cell>
    <Cell><Data ss:Type="String">Phosphate transporter {ECO:0000313|EMBL:AFU07481.1} GN=Pht1 OS=Camellia oleifera PE=2 SV=1</Data></Cell>
    <Cell><Data ss:Type="String">phosphate transporter [Camellia oleifera]</Data></Cell>
    <Cell><Data ss:Type="String">Camellia oleifera cultivar Xianglin 4 phosphate transporter (Pht1;1) mRNA, complete cds</Data></Cell>
   </Row>
   <Row ss:AutoFitHeight="0">
    <Cell><Data ss:Type="String">Achn362971-TA</Data></Cell>
    <Cell><Data ss:Type="String">&#45;-</Data></Cell>
    <Cell><Data ss:Type="String">&#45;-</Data></Cell>
    <Cell><Data ss:Type="String">&#45;-</Data></Cell>
    <Cell><Data ss:Type="String">&#45;-</Data></Cell>
    <Cell><Data ss:Type="String">Zinc finger C-x8-C-x5-C-x3-H type (and similar)</Data></Cell>
    <Cell><Data ss:Type="String">Protein FRIGIDA-ESSENTIAL 1 GN=FES1 OS=Arabidopsis thaliana (Mouse-ear cress) PE=1 SV=2</Data></Cell>
    <Cell><Data ss:Type="String">Zinc finger family protein {ECO:0000313|EMBL:ERP55191.1} OS=Populus trichocarpa (Western balsam poplar) PE=4 SV=1</Data></Cell>
    <Cell><Data ss:Type="String">PREDICTED: protein FRIGIDA-ESSENTIAL 1 isoform X3 [Populus euphratica]</Data></Cell>
    <Cell><Data ss:Type="String">Solanum pennellii chromosome ch12, complete genome</Data></Cell>
   </Row>
   <Row ss:AutoFitHeight="0">
    <Cell><Data ss:Type="String">Achn245621-TA</Data></Cell>
    <Cell><Data ss:Type="String">Posttranslational modification, protein turnover, chaperones </Data></Cell>
    <Cell><Data ss:Type="String">Biological Process: protein metabolic process (GO:0019538);; Molecular Function: peptidase activity, acting on L-amino acid peptides (GO:0070011);; </Data></Cell>
    <Cell><Data ss:Type="String">K06013|2.13874e-32|sly:101247858|CAAX prenyl protease 1 homolog; K06013 STE24 endopeptidase [EC:3.4.24.84] (A)</Data></Cell>
    <Cell><Data ss:Type="String">General function prediction only </Data></Cell>
    <Cell><Data ss:Type="String">Peptidase family M48</Data></Cell>
    <Cell><Data ss:Type="String">CAAX prenyl protease 1 homolog OS=Arabidopsis thaliana (Mouse-ear cress) PE=1 SV=1</Data></Cell>
    <Cell><Data ss:Type="String">Uncharacterized protein {ECO:0000313|EnsemblPlants:Solyc01g094930.2.1} OS=Solanum lycopersicum (Tomato) PE=3 SV=1</Data></Cell>
    <Cell><Data ss:Type="String">PREDICTED: CAAX prenyl protease 1 homolog [Solanum lycopersicum]</Data></Cell>
    <Cell><Data ss:Type="String">Populus trichocarpa CAAX protease family protein (POPTR_0002s16420g) mRNA, complete cds</Data></Cell>
   </Row>
   <Row ss:AutoFitHeight="0">
    <Cell><Data ss:Type="String">Achn150321-TA</Data></Cell>
    <Cell><Data ss:Type="String">Secondary metabolites biosynthesis, transport and catabolism </Data></Cell>
    <Cell><Data ss:Type="String">Molecular Function: oxidoreductase activity (GO:0016491);; Molecular Function: metal ion binding (GO:0046872);; </Data></Cell>
    <Cell><Data ss:Type="String">&#45;-</Data></Cell>
    <Cell><Data ss:Type="String">Secondary metabolites biosynthesis, transport and catabolism </Data></Cell>
    <Cell><Data ss:Type="String">Cytochrome P450;; Cytochrome P450</Data></Cell>
    <Cell><Data ss:Type="String">Cytochrome P450 71A8 GN=CYP71A8 OS=Mentha piperita (Peppermint) PE=3 SV=1</Data></Cell>
    <Cell><Data ss:Type="String">Uncharacterized protein {ECO:0000313|EnsemblPlants:PGSC0003DMT400039185} OS=Solanum tuberosum (Potato) PE=3 SV=1</Data></Cell>
    <Cell><Data ss:Type="String">PREDICTED: cytochrome P450 71A22-like [Solanum tuberosum]</Data></Cell>
    <Cell><Data ss:Type="String">PREDICTED: Sesamum indicum cytochrome P450 71A8-like (LOC105157478), mRNA</Data></Cell>
   </Row>
   <Row ss:AutoFitHeight="0">
    <Cell><Data ss:Type="String">Achn284941-TA</Data></Cell>
    <Cell><Data ss:Type="String">&#45;-</Data></Cell>
    <Cell><Data ss:Type="String">Biological Process: response to stress (GO:0006950);; </Data></Cell>
    <Cell><Data ss:Type="String">K09533|0|vvi:100262770|dnaJ homolog subfamily C GRV2; K09533 DnaJ homolog subfamily C member 13 (A)</Data></Cell>
    <Cell><Data ss:Type="String">&#45;-</Data></Cell>
    <Cell><Data ss:Type="String">Glycosyl hydrolases family 17;; gag-polypeptide of LTR copia-type;; gag-polypeptide of LTR copia-type;; Zinc knuckle;; Transferase family;; Domain of unknown function (DUF4339);; Transferase family;; DnaJ domain;; X8 domain;; Glycosyl hydrolases family 17;; Transferase family</Data></Cell>
    <Cell><Data ss:Type="String">DnaJ homolog subfamily C GRV2 GN=F12C20.7 OS=Arabidopsis thaliana (Mouse-ear cress) PE=1 SV=1</Data></Cell>
    <Cell><Data ss:Type="String">Putative uncharacterized protein {ECO:0000313|EMBL:CCB51546.1} OS=Vitis vinifera (Grape) PE=4 SV=1</Data></Cell>
    <Cell><Data ss:Type="String">PREDICTED: dnaJ homolog subfamily C GRV2 isoform X2 [Vitis vinifera]</Data></Cell>
    <Cell><Data ss:Type="String">Vitis vinifera contig VV78X155339.5, whole genome shotgun sequence</Data></Cell>
   </Row>
   <Row ss:AutoFitHeight="0">
    <Cell><Data ss:Type="String">Achn311331-TA</Data></Cell>
    <Cell><Data ss:Type="String">&#45;-</Data></Cell>
    <Cell><Data ss:Type="String">&#45;-</Data></Cell>
    <Cell><Data ss:Type="String">&#45;-</Data></Cell>
    <Cell><Data ss:Type="String">&#45;-</Data></Cell>
    <Cell><Data ss:Type="String">&#45;-</Data></Cell>
    <Cell><Data ss:Type="String">&#45;-</Data></Cell>
    <Cell><Data ss:Type="String">Uncharacterized protein {ECO:0000313|EMBL:KDO76996.1} OS=Citrus sinensis (Sweet orange) PE=4 SV=1</Data></Cell>
    <Cell><Data ss:Type="String">PREDICTED: uncharacterized protein LOC105156383 [Sesamum indicum]</Data></Cell>
    <Cell><Data ss:Type="String">Morus notabilis hypothetical protein partial mRNA</Data></Cell>
   </Row>
   <Row ss:AutoFitHeight="0">
    <Cell><Data ss:Type="String">Achn269901-TA</Data></Cell>
    <Cell><Data ss:Type="String">&#45;-</Data></Cell>
    <Cell><Data ss:Type="String">Cellular Component: Golgi apparatus (GO:0005794);; Molecular Function: arsenate reductase (glutaredoxin) activity (GO:0008794);; Molecular Function: electron carrier activity (GO:0009055);; Molecular Function: protein disulfide oxidoreductase activity (GO:0015035);; Biological Process: methylglyoxal catabolic process to D-lactate (GO:0019243);; Biological Process: cell redox homeostasis (GO:0045454);; </Data></Cell>
    <Cell><Data ss:Type="String">K03676|1.28111e-12|sot:102600419|glutaredoxin-C3-like (A)</Data></Cell>
    <Cell><Data ss:Type="String">Posttranslational modification, protein turnover, chaperones </Data></Cell>
    <Cell><Data ss:Type="String">&#45;-</Data></Cell>
    <Cell><Data ss:Type="String">Monothiol glutaredoxin-S6 OS=Oryza sativa subsp. japonica (Rice) PE=2 SV=1</Data></Cell>
    <Cell><Data ss:Type="String">Uncharacterized protein {ECO:0000313|EnsemblPlants:Solyc02g084660.2.1} OS=Solanum lycopersicum (Tomato) PE=4 SV=1</Data></Cell>
    <Cell><Data ss:Type="String">PREDICTED: glutaredoxin-C3 isoform X2 [Solanum lycopersicum]</Data></Cell>
    <Cell><Data ss:Type="String">&#45;-</Data></Cell>
   </Row>
   <Row ss:AutoFitHeight="0">
    <Cell><Data ss:Type="String">Achn128261-TA</Data></Cell>
    <Cell><Data ss:Type="String">&#45;-</Data></Cell>
    <Cell><Data ss:Type="String">&#45;-</Data></Cell>
    <Cell><Data ss:Type="String">&#45;-</Data></Cell>
    <Cell><Data ss:Type="String">&#45;-</Data></Cell>
    <Cell><Data ss:Type="String">FAR1 DNA-binding domain</Data></Cell>
    <Cell><Data ss:Type="String">&#45;-</Data></Cell>
    <Cell><Data ss:Type="String">Uncharacterized protein {ECO:0000313|EMBL:KDO83659.1} OS=Citrus sinensis (Sweet orange) PE=4 SV=1</Data></Cell>
    <Cell><Data ss:Type="String">PREDICTED: protein FAR-RED IMPAIRED RESPONSE 1-like [Pyrus x bretschneideri]</Data></Cell>
    <Cell><Data ss:Type="String">&#45;-</Data></Cell>
   </Row>
   <Row ss:AutoFitHeight="0">
    <Cell><Data ss:Type="String">Achn143731-TA</Data></Cell>
    <Cell><Data ss:Type="String">&#45;-</Data></Cell>
    <Cell><Data ss:Type="String">Molecular Function: DNA binding (GO:0003677);; Molecular Function: sequence-specific DNA binding transcription factor activity (GO:0003700);; Cellular Component: nucleus (GO:0005634);; Biological Process: regulation of transcription, DNA-templated (GO:0006355);; Molecular Function: protein dimerization activity (GO:0046983);; </Data></Cell>
    <Cell><Data ss:Type="String">&#45;-</Data></Cell>
    <Cell><Data ss:Type="String">Transcription </Data></Cell>
    <Cell><Data ss:Type="String">SRF-type transcription factor (DNA-binding and dimerisation domain);; K-box region</Data></Cell>
    <Cell><Data ss:Type="String">Floral homeotic protein APETALA 1 GN=AP1 OS=Arabidopsis thaliana (Mouse-ear cress) PE=1 SV=2</Data></Cell>
    <Cell><Data ss:Type="String">Uncharacterized protein {ECO:0000313|EMBL:KDO65667.1} OS=Citrus sinensis (Sweet orange) PE=4 SV=1</Data></Cell>
    <Cell><Data ss:Type="String">PREDICTED: agamous-like MADS-box protein AGL8-like [Cucumis sativus]</Data></Cell>
    <Cell><Data ss:Type="String">Actinidia deliciosa squamosa/apetala1 homolog mRNA, partial cds</Data></Cell>
   </Row>
   <Row ss:AutoFitHeight="0">
    <Cell><Data ss:Type="String">Achn254721-TA</Data></Cell>
    <Cell><Data ss:Type="String">&#45;-</Data></Cell>
    <Cell><Data ss:Type="String">&#45;-</Data></Cell>
    <Cell><Data ss:Type="String">K08770|4.50803e-115|pop:POPTR_0004s09300g|POPTRDRAFT_648070; hypothetical protein; K08770 ubiquitin C (A)</Data></Cell>
    <Cell><Data ss:Type="String">&#45;-</Data></Cell>
    <Cell><Data ss:Type="String">Ubiquitin family;; Ubiquitin-2 like Rad60 SUMO-like;; Ubiquitin-like domain;; GA-binding protein alpha chain;; Ubiquitin-2 like Rad60 SUMO-like</Data></Cell>
    <Cell><Data ss:Type="String">Ubiquitin (Precursor; Fragment) GN=UBI4 OS=Nicotiana sylvestris (Wood tobacco) PE=2 SV=1</Data></Cell>
    <Cell><Data ss:Type="String">Uncharacterized protein {ECO:0000313|EMBL:EEE86358.2} OS=Populus trichocarpa (Western balsam poplar) PE=4 SV=2</Data></Cell>
    <Cell><Data ss:Type="String">hypothetical protein POPTR_0004s09300g [Populus trichocarpa] </Data></Cell>
    <Cell><Data ss:Type="String">&#45;-</Data></Cell>
   </Row>
   <Row ss:AutoFitHeight="0">
    <Cell><Data ss:Type="String">Achn072921-TA</Data></Cell>
    <Cell><Data ss:Type="String">&#45;-</Data></Cell>
    <Cell><Data ss:Type="String">Molecular Function: hydrolase activity (GO:0016787);; </Data></Cell>
    <Cell><Data ss:Type="String">K01051|7.25977e-88|cic:CICLE_v10003299mg|hypothetical protein; K01051 pectinesterase [EC:3.1.1.11] (A)</Data></Cell>
    <Cell><Data ss:Type="String">&#45;-</Data></Cell>
    <Cell><Data ss:Type="String">Pectinesterase;; Pectinesterase</Data></Cell>
    <Cell><Data ss:Type="String">Pectinesterase 25 (Precursor) GN=T7M13.20 OS=Arabidopsis thaliana (Mouse-ear cress) PE=2 SV=1</Data></Cell>
    <Cell><Data ss:Type="String">Pectinesterase {ECO:0000256|RuleBase:RU000589} (Fragment) OS=Citrus clementina PE=3 SV=1</Data></Cell>
    <Cell><Data ss:Type="String">hypothetical protein CICLE_v10003299mg, partial [Citrus clementina] </Data></Cell>
    <Cell><Data ss:Type="String">&#45;-</Data></Cell>
   </Row>
   <Row ss:AutoFitHeight="0">
    <Cell><Data ss:Type="String">Achn090791-TA</Data></Cell>
    <Cell><Data ss:Type="String">&#45;-</Data></Cell>
    <Cell><Data ss:Type="String">Biological Process: activation of MAPKK activity (GO:0000186);; Molecular Function: MAP kinase kinase kinase activity (GO:0004709);; Molecular Function: ATP binding (GO:0005524);; Cellular Component: integral component of membrane (GO:0016021);; Molecular Function: 2-alkenal reductase [NAD(P)] activity (GO:0032440);; Biological Process: oxidation-reduction process (GO:0055114);; </Data></Cell>
    <Cell><Data ss:Type="String">&#45;-</Data></Cell>
    <Cell><Data ss:Type="String">&#45;-</Data></Cell>
    <Cell><Data ss:Type="String">Leucine Rich repeats (2 copies);; Protein kinase domain;; Leucine rich repeat;; Protein tyrosine kinase;; Leucine Rich Repeat;; Leucine Rich repeat;; Leucine rich repeat N-terminal domain;; Leucine rich repeat;; Protein kinase domain;; Protein tyrosine kinase</Data></Cell>
    <Cell><Data ss:Type="String">Probable leucine-rich repeat receptor-like protein kinase At2g33170 (Precursor) GN=At2g33170 OS=Arabidopsis thaliana (Mouse-ear cress) PE=2 SV=1</Data></Cell>
    <Cell><Data ss:Type="String">Putative uncharacterized protein {ECO:0000313|EMBL:CCB57508.1} OS=Vitis vinifera (Grape) PE=4 SV=1</Data></Cell>
    <Cell><Data ss:Type="String">PREDICTED: probable leucine-rich repeat receptor-like protein kinase At2g33170 [Vitis vinifera] </Data></Cell>
    <Cell><Data ss:Type="String">Solanum pennellii chromosome ch09, complete genome</Data></Cell>
   </Row>
   <Row ss:AutoFitHeight="0">
    <Cell><Data ss:Type="String">Achn390041-TA</Data></Cell>
    <Cell><Data ss:Type="String">&#45;-</Data></Cell>
    <Cell><Data ss:Type="String">&#45;-</Data></Cell>
    <Cell><Data ss:Type="String">&#45;-</Data></Cell>
    <Cell><Data ss:Type="String">&#45;-</Data></Cell>
    <Cell><Data ss:Type="String">Domain of unknown function (DUF239);; Domain of unknown function (DUF4409)</Data></Cell>
    <Cell><Data ss:Type="String">&#45;-</Data></Cell>
    <Cell><Data ss:Type="String">Putative uncharacterized protein {ECO:0000313|EMBL:CAN78442.1} OS=Vitis vinifera (Grape) PE=4 SV=1</Data></Cell>
    <Cell><Data ss:Type="String">hypothetical protein VITISV_016799 [Vitis vinifera]</Data></Cell>
    <Cell><Data ss:Type="String">PREDICTED: Populus euphratica uncharacterized LOC105140231 (LOC105140231), mRNA</Data></Cell>
   </Row>
   <Row ss:AutoFitHeight="0">
    <Cell><Data ss:Type="String">Achn004901-TA</Data></Cell>
    <Cell><Data ss:Type="String">&#45;-</Data></Cell>
    <Cell><Data ss:Type="String">&#45;-</Data></Cell>
    <Cell><Data ss:Type="String">K12179|1.94108e-39|sly:101259087|COP9 signalosome complex subunit 6a; K12179 COP9 signalosome complex subunit 6 (A)</Data></Cell>
    <Cell><Data ss:Type="String">&#45;-</Data></Cell>
    <Cell><Data ss:Type="String">JAB1/Mov34/MPN/PAD-1 ubiquitin protease;; Maintenance of mitochondrial structure and function;; JAB1/Mov34/MPN/PAD-1 ubiquitin protease</Data></Cell>
    <Cell><Data ss:Type="String">COP9 signalosome complex subunit 6a GN=CSN6A OS=Arabidopsis thaliana (Mouse-ear cress) PE=1 SV=2</Data></Cell>
    <Cell><Data ss:Type="String">Coffea canephora DH200=94 genomic scaffold, scaffold_76 {ECO:0000313|EMBL:CDP13628.1} OS=Coffea canephora (Robusta coffee) PE=4 SV=1</Data></Cell>
    <Cell><Data ss:Type="String">PREDICTED: COP9 signalosome complex subunit 6a-like [Nicotiana tomentosiformis]</Data></Cell>
    <Cell><Data ss:Type="String">PREDICTED: Citrus sinensis COP9 signalosome complex subunit 6a-like (LOC102619095), mRNA</Data></Cell>
   </Row>
   <Row ss:AutoFitHeight="0">
    <Cell><Data ss:Type="String">Achn107041-TA</Data></Cell>
    <Cell><Data ss:Type="String">&#45;-</Data></Cell>
    <Cell><Data ss:Type="String">Molecular Function: metal ion binding (GO:0046872);; </Data></Cell>
    <Cell><Data ss:Type="String">K16276|0|vvi:100255880|uncharacterized LOC100255880; K16276 zinc finger protein-like protein (A)</Data></Cell>
    <Cell><Data ss:Type="String">General function prediction only </Data></Cell>
    <Cell><Data ss:Type="String">Hemerythrin HHE cation binding domain;; Ring finger domain</Data></Cell>
    <Cell><Data ss:Type="String">&#45;-</Data></Cell>
    <Cell><Data ss:Type="String">Putative uncharacterized protein {ECO:0000313|EMBL:CCB50894.1} OS=Vitis vinifera (Grape) PE=4 SV=1</Data></Cell>
    <Cell><Data ss:Type="String">PREDICTED: uncharacterized protein LOC100255880 [Vitis vinifera]</Data></Cell>
    <Cell><Data ss:Type="String">Theobroma cacao Zinc finger protein-related isoform 2 (TCM_009598) mRNA, complete cds</Data></Cell>
   </Row>
   <Row ss:AutoFitHeight="0">
    <Cell><Data ss:Type="String">Achn029951-TA</Data></Cell>
    <Cell><Data ss:Type="String">&#45;-</Data></Cell>
    <Cell><Data ss:Type="String">Cellular Component: vacuole (GO:0005773);; Cellular Component: endoplasmic reticulum (GO:0005783);; Cellular Component: Golgi apparatus (GO:0005794);; Biological Process: transport (GO:0006810);; Cellular Component: integral component of membrane (GO:0016021);; Biological Process: sterol biosynthetic process (GO:0016126);; Biological Process: sphingoid biosynthetic process (GO:0046520);; </Data></Cell>
    <Cell><Data ss:Type="String">&#45;-</Data></Cell>
    <Cell><Data ss:Type="String">Intracellular trafficking, secretion, and vesicular transport </Data></Cell>
    <Cell><Data ss:Type="String">emp24/gp25L/p24 family/GOLD;; emp24/gp25L/p24 family/GOLD</Data></Cell>
    <Cell><Data ss:Type="String">Transmembrane emp24 domain-containing protein p24beta3 (Precursor) GN=At3g22845 OS=Arabidopsis thaliana (Mouse-ear cress) PE=2 SV=1</Data></Cell>
    <Cell><Data ss:Type="String">BnaC05g29650D protein {ECO:0000313|EMBL:CDY10314.1} OS=Brassica napus (Rape) PE=3 SV=1</Data></Cell>
    <Cell><Data ss:Type="String">BnaC05g29650D [Brassica napus]</Data></Cell>
    <Cell><Data ss:Type="String">PREDICTED: Populus euphratica transmembrane emp24 domain-containing protein p24beta3 (LOC105130014), mRNA</Data></Cell>
   </Row>
   <Row ss:AutoFitHeight="0">
    <Cell><Data ss:Type="String">Achn257501-TA</Data></Cell>
    <Cell><Data ss:Type="String">&#45;-</Data></Cell>
    <Cell><Data ss:Type="String">Molecular Function: nucleotide binding (GO:0000166);; Molecular Function: protein kinase activity (GO:0004672);; Biological Process: phosphorylation (GO:0016310);; Molecular Function: ion binding (GO:0043167);; </Data></Cell>
    <Cell><Data ss:Type="String">K13412|3.99839e-97|tcc:TCM_030220|Calcium-dependent protein kinase 21 isoform 1; K13412 calcium-dependent protein kinase [EC:2.7.11.1] (A)</Data></Cell>
    <Cell><Data ss:Type="String">Signal transduction mechanisms </Data></Cell>
    <Cell><Data ss:Type="String">Protein kinase domain;; Protein tyrosine kinase;; Protein kinase domain</Data></Cell>
    <Cell><Data ss:Type="String">Calcium-dependent protein kinase 21 GN=CPK21 OS=Arabidopsis thaliana (Mouse-ear cress) PE=1 SV=1</Data></Cell>
    <Cell><Data ss:Type="String">Calcium-dependent protein kinase 1 {ECO:0000313|EMBL:ACY78680.1} OS=Panax ginseng (Korean ginseng) PE=2 SV=1</Data></Cell>
    <Cell><Data ss:Type="String">calcium-dependent protein kinase 1 [Panax ginseng]</Data></Cell>
    <Cell><Data ss:Type="String">Panax ginseng calcium-dependent protein kinase 1 mRNA, complete cds</Data></Cell>
   </Row>
   <Row ss:AutoFitHeight="0">
    <Cell><Data ss:Type="String">Achn348321-TA</Data></Cell>
    <Cell><Data ss:Type="String">&#45;-</Data></Cell>
    <Cell><Data ss:Type="String">Biological Process: malate transport (GO:0015743);; </Data></Cell>
    <Cell><Data ss:Type="String">&#45;-</Data></Cell>
    <Cell><Data ss:Type="String">General function prediction only </Data></Cell>
    <Cell><Data ss:Type="String">Aluminium activated malate transporter;; Aluminium activated malate transporter</Data></Cell>
    <Cell><Data ss:Type="String">Aluminum-activated malate transporter 8 GN=ALMT8 OS=Arabidopsis thaliana (Mouse-ear cress) PE=3 SV=1</Data></Cell>
    <Cell><Data ss:Type="String">Aluminum-activated malate transporter {ECO:0000313|EMBL:AET22417.1} (Fragment) OS=Citrus maxima (Pomelo) PE=2 SV=1</Data></Cell>
    <Cell><Data ss:Type="String">aluminum-activated malate transporter [Citrus maxima]</Data></Cell>
    <Cell><Data ss:Type="String">PREDICTED: Elaeis guineensis aluminum-activated malate transporter 2-like (LOC105033688), mRNA</Data></Cell>
   </Row>
   <Row ss:AutoFitHeight="0">
    <Cell><Data ss:Type="String">Achn001901-TA</Data></Cell>
    <Cell><Data ss:Type="String">&#45;-</Data></Cell>
    <Cell><Data ss:Type="String">&#45;-</Data></Cell>
    <Cell><Data ss:Type="String">K10802|7.18114e-09|eus:EUTSA_v10010751mg|hypothetical protein; K10802 high mobility group protein B1 (A)</Data></Cell>
    <Cell><Data ss:Type="String">General function prediction only </Data></Cell>
    <Cell><Data ss:Type="String">&#45;-</Data></Cell>
    <Cell><Data ss:Type="String">High mobility group B protein 1 GN=At3g51880 OS=Arabidopsis thaliana (Mouse-ear cress) PE=1 SV=1</Data></Cell>
    <Cell><Data ss:Type="String">Uncharacterized protein {ECO:0000313|EMBL:KCW88104.1} OS=Eucalyptus grandis (Flooded gum) PE=4 SV=1</Data></Cell>
    <Cell><Data ss:Type="String">PREDICTED: high mobility group B protein 1 [Eucalyptus grandis] </Data></Cell>
    <Cell><Data ss:Type="String">&#45;-</Data></Cell>
   </Row>
   <Row ss:AutoFitHeight="0">
    <Cell><Data ss:Type="String">Achn026511-TA</Data></Cell>
    <Cell><Data ss:Type="String">Translation, ribosomal structure and biogenesis </Data></Cell>
    <Cell><Data ss:Type="String">Molecular Function: structural constituent of ribosome (GO:0003735);; Cellular Component: nucleolus (GO:0005730);; Cellular Component: plasma membrane (GO:0005886);; Biological Process: translation (GO:0006412);; Cellular Component: cytosolic large ribosomal subunit (GO:0022625);; </Data></Cell>
    <Cell><Data ss:Type="String">K02877|2.52486e-45|rcu:RCOM_1500860|ribosomal protein L15, putative; K02877 large subunit ribosomal protein L15e (A)</Data></Cell>
    <Cell><Data ss:Type="String">Translation, ribosomal structure and biogenesis </Data></Cell>
    <Cell><Data ss:Type="String">Ribosomal L15</Data></Cell>
    <Cell><Data ss:Type="String">60S ribosomal protein L15-2 GN=SB62 OS=Picea mariana (Black spruce) PE=2 SV=1</Data></Cell>
    <Cell><Data ss:Type="String">Ribosomal protein L15 {ECO:0000256|RuleBase:RU000663} OS=Ricinus communis (Castor bean) PE=3 SV=1</Data></Cell>
    <Cell><Data ss:Type="String">PREDICTED: 60S ribosomal protein L15-1-like isoform X1 [Setaria italica]</Data></Cell>
    <Cell><Data ss:Type="String">Ricinus communis ribosomal protein L15, putative, mRNA</Data></Cell>
   </Row>
   <Row ss:AutoFitHeight="0">
    <Cell><Data ss:Type="String">Achn208261-TA</Data></Cell>
    <Cell><Data ss:Type="String">&#45;-</Data></Cell>
    <Cell><Data ss:Type="String">&#45;-</Data></Cell>
    <Cell><Data ss:Type="String">&#45;-</Data></Cell>
    <Cell><Data ss:Type="String">&#45;-</Data></Cell>
    <Cell><Data ss:Type="String">Weak chloroplast movement under blue light</Data></Cell>
    <Cell><Data ss:Type="String">&#45;-</Data></Cell>
    <Cell><Data ss:Type="String">Uncharacterized protein {ECO:0000313|EMBL:EMJ11474.1} OS=Prunus persica (Peach) PE=4 SV=1</Data></Cell>
    <Cell><Data ss:Type="String">PREDICTED: myosin-6-like [Vitis vinifera]</Data></Cell>
    <Cell><Data ss:Type="String">&#45;-</Data></Cell>
   </Row>
   <Row ss:AutoFitHeight="0">
    <Cell><Data ss:Type="String">Achn221311-TA</Data></Cell>
    <Cell><Data ss:Type="String">Energy production and conversion </Data></Cell>
    <Cell><Data ss:Type="String">Molecular Function: citrate (Si)-synthase activity (GO:0004108);; Cellular Component: mitochondrion (GO:0005739);; Biological Process: tricarboxylic acid cycle (GO:0006099);; Biological Process: cellular carbohydrate metabolic process (GO:0044262);; </Data></Cell>
    <Cell><Data ss:Type="String">K01647|3.27345e-19|vvi:100261432|citrate synthase, mitochondrial; K01647 citrate synthase [EC:2.3.3.1] (A)</Data></Cell>
    <Cell><Data ss:Type="String">Energy production and conversion </Data></Cell>
    <Cell><Data ss:Type="String">&#45;-</Data></Cell>
    <Cell><Data ss:Type="String">Citrate synthase 5, mitochondrial (Precursor) GN=CSY5 OS=Arabidopsis thaliana (Mouse-ear cress) PE=3 SV=2</Data></Cell>
    <Cell><Data ss:Type="String">Citrate synthase {ECO:0000256|RuleBase:RU000441} OS=Morus notabilis PE=3 SV=1</Data></Cell>
    <Cell><Data ss:Type="String">Citrate synthase [Morus notabilis] </Data></Cell>
    <Cell><Data ss:Type="String">Vitis vinifera contig VV79X005739.3, whole genome shotgun sequence</Data></Cell>
   </Row>
   <Row ss:AutoFitHeight="0">
    <Cell><Data ss:Type="String">Achn364731-TA</Data></Cell>
    <Cell><Data ss:Type="String">&#45;-</Data></Cell>
    <Cell><Data ss:Type="String">&#45;-</Data></Cell>
    <Cell><Data ss:Type="String">&#45;-</Data></Cell>
    <Cell><Data ss:Type="String">General function prediction only </Data></Cell>
    <Cell><Data ss:Type="String">Domain of unknown function (DUF4283)</Data></Cell>
    <Cell><Data ss:Type="String">&#45;-</Data></Cell>
    <Cell><Data ss:Type="String">Uncharacterized protein {ECO:0000313|EMBL:ERP58336.1} OS=Populus trichocarpa (Western balsam poplar) PE=4 SV=1</Data></Cell>
    <Cell><Data ss:Type="String">PREDICTED: uncharacterized protein LOC103699074, partial [Phoenix dactylifera]</Data></Cell>
    <Cell><Data ss:Type="String">&#45;-</Data></Cell>
   </Row>
   <Row ss:AutoFitHeight="0">
    <Cell><Data ss:Type="String">Achn355901-TA</Data></Cell>
    <Cell><Data ss:Type="String">&#45;-</Data></Cell>
    <Cell><Data ss:Type="String">Cellular Component: integral component of membrane (GO:0016021);; </Data></Cell>
    <Cell><Data ss:Type="String">&#45;-</Data></Cell>
    <Cell><Data ss:Type="String">Intracellular trafficking, secretion, and vesicular transport </Data></Cell>
    <Cell><Data ss:Type="String">EXS family;; EXS family;; EXS family</Data></Cell>
    <Cell><Data ss:Type="String">Phosphate transporter PHO1 homolog 3 OS=Arabidopsis thaliana (Mouse-ear cress) PE=2 SV=2</Data></Cell>
    <Cell><Data ss:Type="String">Putative uncharacterized protein {ECO:0000313|EMBL:CCB58605.1} OS=Vitis vinifera (Grape) PE=4 SV=1</Data></Cell>
    <Cell><Data ss:Type="String">unnamed protein product [Vitis vinifera]</Data></Cell>
    <Cell><Data ss:Type="String">Populus trichocarpa clone Pop1-85D11, complete sequence</Data></Cell>
   </Row>
   <Row ss:AutoFitHeight="0">
    <Cell><Data ss:Type="String">Achn239281-TA</Data></Cell>
    <Cell><Data ss:Type="String">Function unknown </Data></Cell>
    <Cell><Data ss:Type="String">&#45;-</Data></Cell>
    <Cell><Data ss:Type="String">&#45;-</Data></Cell>
    <Cell><Data ss:Type="String">Function unknown </Data></Cell>
    <Cell><Data ss:Type="String">Glutathione-dependent formaldehyde-activating enzyme</Data></Cell>
    <Cell><Data ss:Type="String">&#45;-</Data></Cell>
    <Cell><Data ss:Type="String">Uncharacterized protein {ECO:0000313|EMBL:ERP50346.1} OS=Populus trichocarpa (Western balsam poplar) PE=4 SV=1</Data></Cell>
    <Cell><Data ss:Type="String">hypothetical protein POPTR_0017s02700g [Populus trichocarpa] </Data></Cell>
    <Cell><Data ss:Type="String">PREDICTED: Prunus mume centromere protein V-like (LOC103343994), mRNA</Data></Cell>
   </Row>
   <Row ss:AutoFitHeight="0">
    <Cell><Data ss:Type="String">Achn281051-TA</Data></Cell>
    <Cell><Data ss:Type="String">&#45;-</Data></Cell>
    <Cell><Data ss:Type="String">&#45;-</Data></Cell>
    <Cell><Data ss:Type="String">&#45;-</Data></Cell>
    <Cell><Data ss:Type="String">General function prediction only </Data></Cell>
    <Cell><Data ss:Type="String">PPR repeat family;; PPR repeat;; Pentatricopeptide repeat domain;; PPR repeat</Data></Cell>
    <Cell><Data ss:Type="String">Pentatricopeptide repeat-containing protein At3g22670, mitochondrial (Precursor) GN=At3g22670 OS=Arabidopsis thaliana (Mouse-ear cress) PE=2 SV=1</Data></Cell>
    <Cell><Data ss:Type="String">Putative uncharacterized protein {ECO:0000313|EMBL:CCB50446.1} OS=Vitis vinifera (Grape) PE=4 SV=1</Data></Cell>
    <Cell><Data ss:Type="String">PREDICTED: pentatricopeptide repeat-containing protein At3g22670, mitochondrial [Vitis vinifera]</Data></Cell>
    <Cell><Data ss:Type="String">&#45;-</Data></Cell>
   </Row>
   <Row ss:AutoFitHeight="0">
    <Cell><Data ss:Type="String">Achn382391-TA</Data></Cell>
    <Cell><Data ss:Type="String">&#45;-</Data></Cell>
    <Cell><Data ss:Type="String">&#45;-</Data></Cell>
    <Cell><Data ss:Type="String">&#45;-</Data></Cell>
    <Cell><Data ss:Type="String">&#45;-</Data></Cell>
    <Cell><Data ss:Type="String">&#45;-</Data></Cell>
    <Cell><Data ss:Type="String">&#45;-</Data></Cell>
    <Cell><Data ss:Type="String">PSL2 {ECO:0000313|EMBL:AED89987.1} OS=Solanum chacoense x Solanum tuberosum PE=2 SV=1</Data></Cell>
    <Cell><Data ss:Type="String">PSL2 [Solanum chacoense x Solanum tuberosum]</Data></Cell>
    <Cell><Data ss:Type="String">&#45;-</Data></Cell>
   </Row>
   <Row ss:AutoFitHeight="0">
    <Cell><Data ss:Type="String">Achn167501-TA</Data></Cell>
    <Cell><Data ss:Type="String">&#45;-</Data></Cell>
    <Cell><Data ss:Type="String">Molecular Function: DNA binding (GO:0003677);; Molecular Function: chromatin binding (GO:0003682);; </Data></Cell>
    <Cell><Data ss:Type="String">K09422|2.65973e-28|tcc:TCM_037555|GHMYB10, putative; K09422 myb proto-oncogene protein, plant (A)</Data></Cell>
    <Cell><Data ss:Type="String">Transcription </Data></Cell>
    <Cell><Data ss:Type="String">Myb-like DNA-binding domain</Data></Cell>
    <Cell><Data ss:Type="String">Anthocyanin regulatory C1 protein GN=C1 OS=Zea mays (Maize) PE=2 SV=1</Data></Cell>
    <Cell><Data ss:Type="String">GHMYB10, putative {ECO:0000313|EMBL:EOY30297.1} OS=Theobroma cacao (Cacao) PE=4 SV=1</Data></Cell>
    <Cell><Data ss:Type="String">GHMYB10, putative [Theobroma cacao] </Data></Cell>
    <Cell><Data ss:Type="String">Medicago truncatula tannin-related R2R3 MYB transcription factor (Myb14) gene, Myb14-2 allele, partial cds</Data></Cell>
   </Row>
   <Row ss:AutoFitHeight="0">
    <Cell><Data ss:Type="String">Achn171091-TA</Data></Cell>
    <Cell><Data ss:Type="String">&#45;-</Data></Cell>
    <Cell><Data ss:Type="String">&#45;-</Data></Cell>
    <Cell><Data ss:Type="String">&#45;-</Data></Cell>
    <Cell><Data ss:Type="String">Function unknown </Data></Cell>
    <Cell><Data ss:Type="String">Protein of unknown function (DUF775)</Data></Cell>
    <Cell><Data ss:Type="String">&#45;-</Data></Cell>
    <Cell><Data ss:Type="String">Uncharacterized protein {ECO:0000313|EnsemblPlants:PGSC0003DMT400059934} OS=Solanum tuberosum (Potato) PE=4 SV=1</Data></Cell>
    <Cell><Data ss:Type="String">PREDICTED: protein OPI10 homolog [Nicotiana sylvestris] </Data></Cell>
    <Cell><Data ss:Type="String">PREDICTED: Prunus mume protein OPI10 homolog (LOC103328589), transcript variant X2, mRNA</Data></Cell>
   </Row>
   <Row ss:AutoFitHeight="0">
    <Cell><Data ss:Type="String">Achn133111-TA</Data></Cell>
    <Cell><Data ss:Type="String">&#45;-</Data></Cell>
    <Cell><Data ss:Type="String">&#45;-</Data></Cell>
    <Cell><Data ss:Type="String">K16732|1.5334e-27|tcc:TCM_014988|Microtubule associated protein (MAP65/ASE1) family protein isoform 5; K16732 protein regulator of cytokinesis 1 (A)</Data></Cell>
    <Cell><Data ss:Type="String">&#45;-</Data></Cell>
    <Cell><Data ss:Type="String">Microtubule associated protein (MAP65/ASE1 family)</Data></Cell>
    <Cell><Data ss:Type="String">Protein SAWADEE HOMEODOMAIN HOMOLOG 2 GN=SHH2 OS=Arabidopsis thaliana (Mouse-ear cress) PE=2 SV=1</Data></Cell>
    <Cell><Data ss:Type="String">Uncharacterized protein {ECO:0000313|EMBL:EYU44985.1} OS=Erythranthe guttata (Yellow monkey flower) PE=4 SV=1</Data></Cell>
    <Cell><Data ss:Type="String">hypothetical protein MIMGU_mgv1a008664mg [Erythranthe guttata]</Data></Cell>
    <Cell><Data ss:Type="String">Theobroma cacao DNA binding protein, putative (TCM_046875) mRNA, complete cds</Data></Cell>
   </Row>
   <Row ss:AutoFitHeight="0">
    <Cell><Data ss:Type="String">Achn223691-TA</Data></Cell>
    <Cell><Data ss:Type="String">&#45;-</Data></Cell>
    <Cell><Data ss:Type="String">Molecular Function: hydrolase activity (GO:0016787);; </Data></Cell>
    <Cell><Data ss:Type="String">&#45;-</Data></Cell>
    <Cell><Data ss:Type="String">&#45;-</Data></Cell>
    <Cell><Data ss:Type="String">GDSL-like Lipase/Acylhydrolase</Data></Cell>
    <Cell><Data ss:Type="String">GDSL esterase/lipase At1g54790 (Precursor) GN=At1g54790 OS=Arabidopsis thaliana (Mouse-ear cress) PE=2 SV=1</Data></Cell>
    <Cell><Data ss:Type="String">Alpha-L-fucosidase 2, putative {ECO:0000313|EMBL:EEF49790.1} OS=Ricinus communis (Castor bean) PE=4 SV=1</Data></Cell>
    <Cell><Data ss:Type="String">PREDICTED: GDSL esterase/lipase At1g54790-like isoform X1 [Cucumis melo]</Data></Cell>
    <Cell><Data ss:Type="String">Populus trichocarpa clone POP036-O24, complete sequence</Data></Cell>
   </Row>
   <Row ss:AutoFitHeight="0">
    <Cell><Data ss:Type="String">Achn103851-TA</Data></Cell>
    <Cell><Data ss:Type="String">&#45;-</Data></Cell>
    <Cell><Data ss:Type="String">&#45;-</Data></Cell>
    <Cell><Data ss:Type="String">&#45;-</Data></Cell>
    <Cell><Data ss:Type="String">&#45;-</Data></Cell>
    <Cell><Data ss:Type="String">&#45;-</Data></Cell>
    <Cell><Data ss:Type="String">&#45;-</Data></Cell>
    <Cell><Data ss:Type="String">Uncharacterized protein {ECO:0000313|EMBL:KDO78018.1} OS=Citrus sinensis (Sweet orange) PE=4 SV=1</Data></Cell>
    <Cell><Data ss:Type="String">hypothetical protein CISIN_1g040792mg [Citrus sinensis]</Data></Cell>
    <Cell><Data ss:Type="String">Solanum pennellii chromosome ch03, complete genome</Data></Cell>
   </Row>
   <Row ss:AutoFitHeight="0">
    <Cell><Data ss:Type="String">Achn156681-TA</Data></Cell>
    <Cell><Data ss:Type="String">&#45;-</Data></Cell>
    <Cell><Data ss:Type="String">Molecular Function: protein serine/threonine kinase activity (GO:0004674);; Molecular Function: ATP binding (GO:0005524);; Biological Process: protein phosphorylation (GO:0006468);; Biological Process: response to hormone (GO:0009725);; Biological Process: single-organism cellular process (GO:0044763);; </Data></Cell>
    <Cell><Data ss:Type="String">K14502|1.21593e-61|cit:102607198|shaggy-related protein kinase eta-like; K14502 protein brassinosteroid insensitive 2 [EC:2.7.11.1] (A)</Data></Cell>
    <Cell><Data ss:Type="String">Carbohydrate transport and metabolism </Data></Cell>
    <Cell><Data ss:Type="String">&#45;-</Data></Cell>
    <Cell><Data ss:Type="String">Shaggy-related protein kinase eta GN=F28A21.120 OS=Arabidopsis thaliana (Mouse-ear cress) PE=1 SV=2</Data></Cell>
    <Cell><Data ss:Type="String">Coffea canephora DH200=94 genomic scaffold, scaffold_1 {ECO:0000313|EMBL:CDO96835.1} OS=Coffea canephora (Robusta coffee) PE=4 SV=1</Data></Cell>
    <Cell><Data ss:Type="String">unnamed protein product [Coffea canephora]</Data></Cell>
    <Cell><Data ss:Type="String">PREDICTED: Glycine max shaggy-related protein kinase eta-like (LOC100779909), mRNA</Data></Cell>
   </Row>
   <Row ss:AutoFitHeight="0">
    <Cell><Data ss:Type="String">Achn063701-TA</Data></Cell>
    <Cell><Data ss:Type="String">&#45;-</Data></Cell>
    <Cell><Data ss:Type="String">Cellular Component: cytosol (GO:0005829);; </Data></Cell>
    <Cell><Data ss:Type="String">K10268|1.64379e-20|pop:POPTR_0006s21050g|POPTRDRAFT_416255; F-box family protein; K10268 F-box and leucine-rich repeat protein 2/20 (A)</Data></Cell>
    <Cell><Data ss:Type="String">General function prediction only </Data></Cell>
    <Cell><Data ss:Type="String">Leucine Rich repeat</Data></Cell>
    <Cell><Data ss:Type="String">F-box protein At3g58530 GN=At3g58530 OS=Arabidopsis thaliana (Mouse-ear cress) PE=2 SV=1</Data></Cell>
    <Cell><Data ss:Type="String">F-box family protein {ECO:0000313|EMBL:EEE91873.2} OS=Populus trichocarpa (Western balsam poplar) PE=4 SV=2</Data></Cell>
    <Cell><Data ss:Type="String">PREDICTED: F-box protein At3g58530 [Populus euphratica] </Data></Cell>
    <Cell><Data ss:Type="String">Vitis vinifera contig VV78X085822.5, whole genome shotgun sequence</Data></Cell>
   </Row>
   <Row ss:AutoFitHeight="0">
    <Cell><Data ss:Type="String">Achn390051-TA</Data></Cell>
    <Cell><Data ss:Type="String">&#45;-</Data></Cell>
    <Cell><Data ss:Type="String">&#45;-</Data></Cell>
    <Cell><Data ss:Type="String">&#45;-</Data></Cell>
    <Cell><Data ss:Type="String">&#45;-</Data></Cell>
    <Cell><Data ss:Type="String">&#45;-</Data></Cell>
    <Cell><Data ss:Type="String">&#45;-</Data></Cell>
    <Cell><Data ss:Type="String">Anthranilate phosphoribosyltransferase, putative {ECO:0000313|EMBL:EOY00585.1} OS=Theobroma cacao (Cacao) PE=4 SV=1</Data></Cell>
    <Cell><Data ss:Type="String">Anthranilate phosphoribosyltransferase, putative [Theobroma cacao] </Data></Cell>
    <Cell><Data ss:Type="String">&#45;-</Data></Cell>
   </Row>
   <Row ss:AutoFitHeight="0">
    <Cell><Data ss:Type="String">Achn295551-TA</Data></Cell>
    <Cell><Data ss:Type="String">&#45;-</Data></Cell>
    <Cell><Data ss:Type="String">Cellular Component: spindle pole (GO:0000922);; Cellular Component: microtubule organizing center (GO:0005815);; Biological Process: microtubule nucleation (GO:0007020);; </Data></Cell>
    <Cell><Data ss:Type="String">K16570|3.70206e-73|gmx:100784710|gamma-tubulin complex component 3-like; K16570 gamma-tubulin complex component 3 (A)</Data></Cell>
    <Cell><Data ss:Type="String">Cytoskeleton </Data></Cell>
    <Cell><Data ss:Type="String">Spc97 / Spc98 family</Data></Cell>
    <Cell><Data ss:Type="String">Gamma-tubulin complex component 3 GN=MPH15.2 OS=Arabidopsis thaliana (Mouse-ear cress) PE=1 SV=1</Data></Cell>
    <Cell><Data ss:Type="String">Uncharacterized protein {ECO:0000313|EnsemblPlants:GLYMA03G30240.1} OS=Glycine max (Soybean) PE=4 SV=2</Data></Cell>
    <Cell><Data ss:Type="String">Gamma-tubulin complex component 3 [Gossypium arboreum]</Data></Cell>
    <Cell><Data ss:Type="String">&#45;-</Data></Cell>
   </Row>
   <Row ss:AutoFitHeight="0">
    <Cell><Data ss:Type="String">Achn087691-TA</Data></Cell>
    <Cell><Data ss:Type="String">Carbohydrate transport and metabolism </Data></Cell>
    <Cell><Data ss:Type="String">Biological Process: maltose metabolic process (GO:0000023);; Biological Process: polysaccharide catabolic process (GO:0000272);; Molecular Function: RNA binding (GO:0003723);; Molecular Function: glucose-6-phosphate isomerase activity (GO:0004347);; Molecular Function: ATP binding (GO:0005524);; Cellular Component: cytosol (GO:0005829);; Biological Process: gluconeogenesis (GO:0006094);; Biological Process: glycolysis (GO:0006096);; Biological Process: immune response (GO:0006955);; Cellular Component: chloroplast stroma (GO:0009570);; Biological Process: plant-type cell wall organization (GO:0009664);; Biological Process: positive regulation of flower development (GO:0009911);; Cellular Component: chloroplast envelope (GO:0009941);; Molecular Function: transferase activity (GO:0016740);; Biological Process: starch biosynthetic process (GO:0019252);; Biological Process: isopentenyl diphosphate biosynthetic process, methylerythritol 4-phosphate pathway (GO:0019288);; Biological Process: positive regulation of catalytic activity (GO:0043085);; </Data></Cell>
    <Cell><Data ss:Type="String">K01810|6.96542e-62|vvi:100262681|glucose-6-phosphate isomerase 1, chloroplastic; K01810 glucose-6-phosphate isomerase [EC:5.3.1.9] (A)</Data></Cell>
    <Cell><Data ss:Type="String">Carbohydrate transport and metabolism </Data></Cell>
    <Cell><Data ss:Type="String">Phosphoglucose isomerase;; Phosphoglucose isomerase;; Phosphoglucose isomerase</Data></Cell>
    <Cell><Data ss:Type="String">Glucose-6-phosphate isomerase 1, chloroplastic (Precursor) GN=F22K18.180 OS=Arabidopsis thaliana (Mouse-ear cress) PE=1 SV=1</Data></Cell>
    <Cell><Data ss:Type="String">Glucose-6-phosphate isomerase {ECO:0000256|RuleBase:RU000612} OS=Vitis vinifera (Grape) PE=3 SV=1</Data></Cell>
    <Cell><Data ss:Type="String">PREDICTED: glucose-6-phosphate isomerase 1, chloroplastic [Vitis vinifera]</Data></Cell>
    <Cell><Data ss:Type="String">Vitis vinifera contig VV78X085010.8, whole genome shotgun sequence</Data></Cell>
   </Row>
   <Row ss:AutoFitHeight="0">
    <Cell><Data ss:Type="String">Achn247781-TA</Data></Cell>
    <Cell><Data ss:Type="String">&#45;-</Data></Cell>
    <Cell><Data ss:Type="String">Molecular Function: ATP:ADP antiporter activity (GO:0005471);; Cellular Component: mitochondrial inner membrane (GO:0005743);; Cellular Component: endoplasmic reticulum membrane (GO:0005789);; Cellular Component: integral component of membrane (GO:0016021);; Biological Process: seed development (GO:0048316);; Biological Process: root development (GO:0048364);; Biological Process: adenine nucleotide transport (GO:0051503);; Biological Process: transmembrane transport (GO:0055085);; </Data></Cell>
    <Cell><Data ss:Type="String">K05863|1.6223e-49|gmx:100776735|ADP,ATP carrier protein ER-ANT1-like; K05863 solute carrier family 25 (mitochondrial adenine nucleotide translocator), member 4/5/6/31 (A)</Data></Cell>
    <Cell><Data ss:Type="String">Energy production and conversion </Data></Cell>
    <Cell><Data ss:Type="String">Mitochondrial carrier protein;; Mitochondrial carrier protein</Data></Cell>
    <Cell><Data ss:Type="String">ADP,ATP carrier protein ER-ANT1 GN=ER-ANT1 OS=Arabidopsis thaliana (Mouse-ear cress) PE=2 SV=2</Data></Cell>
    <Cell><Data ss:Type="String">Uncharacterized protein {ECO:0000313|EMBL:KDO65662.1} (Fragment) OS=Citrus sinensis (Sweet orange) PE=3 SV=1</Data></Cell>
    <Cell><Data ss:Type="String">PREDICTED: ADP,ATP carrier protein ER-ANT1 [Sesamum indicum]</Data></Cell>
    <Cell><Data ss:Type="String">PREDICTED: Prunus mume ADP,ATP carrier protein ER-ANT1 (LOC103338634), transcript variant X2, mRNA</Data></Cell>
   </Row>
   <Row ss:AutoFitHeight="0">
    <Cell><Data ss:Type="String">Achn386611-TA</Data></Cell>
    <Cell><Data ss:Type="String">Carbohydrate transport and metabolism </Data></Cell>
    <Cell><Data ss:Type="String">Biological Process: metabolic process (GO:0008152);; Molecular Function: transferase activity, transferring phosphorus-containing groups (GO:0016772);; </Data></Cell>
    <Cell><Data ss:Type="String">K18674|3.11877e-35|pda:103719305|galactokinase-like; K18674 N-acetylgalactosamine kinase [EC:2.7.1.157] (A)</Data></Cell>
    <Cell><Data ss:Type="String">Carbohydrate transport and metabolism </Data></Cell>
    <Cell><Data ss:Type="String">&#45;-</Data></Cell>
    <Cell><Data ss:Type="String">Galactokinase GN=F5E6.9 OS=Arabidopsis thaliana (Mouse-ear cress) PE=1 SV=2</Data></Cell>
    <Cell><Data ss:Type="String">Coffea canephora DH200=94 genomic scaffold, scaffold_3 {ECO:0000313|EMBL:CDO98744.1} OS=Coffea canephora (Robusta coffee) PE=4 SV=1</Data></Cell>
    <Cell><Data ss:Type="String">unnamed protein product [Coffea canephora]</Data></Cell>
    <Cell><Data ss:Type="String">Camellia sinensis galactokinase 1 mRNA, complete cds</Data></Cell>
   </Row>
   <Row ss:AutoFitHeight="0">
    <Cell><Data ss:Type="String">Achn025021-TA</Data></Cell>
    <Cell><Data ss:Type="String">Translation, ribosomal structure and biogenesis </Data></Cell>
    <Cell><Data ss:Type="String">Molecular Function: proline-tRNA ligase activity (GO:0004827);; Molecular Function: ATP binding (GO:0005524);; Cellular Component: cytoplasm (GO:0005737);; Biological Process: prolyl-tRNA aminoacylation (GO:0006433);; Cellular Component: membrane (GO:0016020);; </Data></Cell>
    <Cell><Data ss:Type="String">K01881|1.5954e-31|pda:103698899|putative proline&#45;-tRNA ligase C19C7.06; K01881 prolyl-tRNA synthetase [EC:6.1.1.15] (A)</Data></Cell>
    <Cell><Data ss:Type="String">Translation, ribosomal structure and biogenesis </Data></Cell>
    <Cell><Data ss:Type="String">&#45;-</Data></Cell>
    <Cell><Data ss:Type="String">&#45;-</Data></Cell>
    <Cell><Data ss:Type="String">Uncharacterized protein {ECO:0000313|EMBL:KDO67794.1} (Fragment) OS=Citrus sinensis (Sweet orange) PE=3 SV=1</Data></Cell>
    <Cell><Data ss:Type="String">hypothetical protein CISIN_1g0155871mg, partial [Citrus sinensis]</Data></Cell>
    <Cell><Data ss:Type="String">PREDICTED: Citrus sinensis bifunctional glutamate/proline&#45;-tRNA ligase-like (LOC102629638), mRNA</Data></Cell>
   </Row>
   <Row ss:AutoFitHeight="0">
    <Cell><Data ss:Type="String">Achn324571-TA</Data></Cell>
    <Cell><Data ss:Type="String">&#45;-</Data></Cell>
    <Cell><Data ss:Type="String">&#45;-</Data></Cell>
    <Cell><Data ss:Type="String">&#45;-</Data></Cell>
    <Cell><Data ss:Type="String">Transcription </Data></Cell>
    <Cell><Data ss:Type="String">KNOX1 domain</Data></Cell>
    <Cell><Data ss:Type="String">Homeobox protein knotted-1-like LET12 GN=LET12 OS=Solanum lycopersicum (Tomato) PE=2 SV=1</Data></Cell>
    <Cell><Data ss:Type="String">Putative uncharacterized protein {ECO:0000313|EMBL:CCB49936.1} OS=Vitis vinifera (Grape) PE=4 SV=1</Data></Cell>
    <Cell><Data ss:Type="String">unnamed protein product [Vitis vinifera]</Data></Cell>
    <Cell><Data ss:Type="String">Vitis vinifera contig VV78X238076.4, whole genome shotgun sequence</Data></Cell>
   </Row>
   <Row ss:AutoFitHeight="0">
    <Cell><Data ss:Type="String">Achn322211-TA</Data></Cell>
    <Cell><Data ss:Type="String">Replication, recombination and repair </Data></Cell>
    <Cell><Data ss:Type="String">Biological Process: cellular component organization (GO:0016043);; Biological Process: single-organism cellular process (GO:0044763);; </Data></Cell>
    <Cell><Data ss:Type="String">&#45;-</Data></Cell>
    <Cell><Data ss:Type="String">Intracellular trafficking, secretion, and vesicular transport </Data></Cell>
    <Cell><Data ss:Type="String">Reverse transcriptase (RNA-dependent DNA polymerase);; Plant protein of unknown function (DUF946);; N-terminal region of Chorein, a TM vesicle-mediated sorter;; N-terminal region of Chorein, a TM vesicle-mediated sorter</Data></Cell>
    <Cell><Data ss:Type="String">Endonuclease OS=Nicotiana tabacum (Common tobacco) PE=2 SV=1</Data></Cell>
    <Cell><Data ss:Type="String">Putative uncharacterized protein {ECO:0000313|EMBL:CCB57956.1} OS=Vitis vinifera (Grape) PE=4 SV=1</Data></Cell>
    <Cell><Data ss:Type="String">PREDICTED: uncharacterized protein LOC100260794 [Vitis vinifera]</Data></Cell>
    <Cell><Data ss:Type="String">Vitis vinifera contig VV78X126322.8, whole genome shotgun sequence</Data></Cell>
   </Row>
   <Row ss:AutoFitHeight="0">
    <Cell><Data ss:Type="String">Achn251061-TA</Data></Cell>
    <Cell><Data ss:Type="String">&#45;-</Data></Cell>
    <Cell><Data ss:Type="String">Molecular Function: G-protein coupled receptor kinase activity (GO:0004703);; Molecular Function: ATP binding (GO:0005524);; Biological Process: protein phosphorylation (GO:0006468);; Cellular Component: integral component of membrane (GO:0016021);; Molecular Function: 2-alkenal reductase [NAD(P)] activity (GO:0032440);; Biological Process: oxidation-reduction process (GO:0055114);; </Data></Cell>
    <Cell><Data ss:Type="String">&#45;-</Data></Cell>
    <Cell><Data ss:Type="String">&#45;-</Data></Cell>
    <Cell><Data ss:Type="String">Leucine rich repeat;; Leucine Rich repeats (2 copies);; Leucine Rich Repeat;; Leucine Rich repeat;; Leucine rich repeat N-terminal domain;; Leucine rich repeat;; Protein kinase domain;; Protein tyrosine kinase</Data></Cell>
    <Cell><Data ss:Type="String">Probably inactive leucine-rich repeat receptor-like protein kinase At3g28040 (Precursor) GN=At3g28040 OS=Arabidopsis thaliana (Mouse-ear cress) PE=2 SV=1</Data></Cell>
    <Cell><Data ss:Type="String">ATP binding protein, putative {ECO:0000313|EMBL:EEF41588.1} OS=Ricinus communis (Castor bean) PE=4 SV=1</Data></Cell>
    <Cell><Data ss:Type="String">ATP binding protein, putative [Ricinus communis] </Data></Cell>
    <Cell><Data ss:Type="String">Ricinus communis ATP binding protein, putative, mRNA</Data></Cell>
   </Row>
   <Row ss:AutoFitHeight="0">
    <Cell><Data ss:Type="String">Achn000711-TA</Data></Cell>
    <Cell><Data ss:Type="String">&#45;-</Data></Cell>
    <Cell><Data ss:Type="String">Molecular Function: transferase activity, transferring phosphorus-containing groups (GO:0016772);; Molecular Function: hydrolase activity (GO:0016787);; Biological Process: primary metabolic process (GO:0044238);; Biological Process: organic substance metabolic process (GO:0071704);; Molecular Function: organic cyclic compound binding (GO:0097159);; Molecular Function: heterocyclic compound binding (GO:1901363);; </Data></Cell>
    <Cell><Data ss:Type="String">&#45;-</Data></Cell>
    <Cell><Data ss:Type="String">General function prediction only </Data></Cell>
    <Cell><Data ss:Type="String">Reverse transcriptase (RNA-dependent DNA polymerase);; Domain of unknown function (DUF4283);; Endonuclease/Exonuclease/phosphatase family</Data></Cell>
    <Cell><Data ss:Type="String">Putative ribonuclease H protein At1g65750 GN=At1g65750 OS=Arabidopsis thaliana (Mouse-ear cress) PE=3 SV=1</Data></Cell>
    <Cell><Data ss:Type="String">Putative uncharacterized protein {ECO:0000313|EMBL:CAN80807.1} OS=Vitis vinifera (Grape) PE=4 SV=1</Data></Cell>
    <Cell><Data ss:Type="String">hypothetical protein VITISV_023749 [Vitis vinifera]</Data></Cell>
    <Cell><Data ss:Type="String">&#45;-</Data></Cell>
   </Row>
   <Row ss:AutoFitHeight="0">
    <Cell><Data ss:Type="String">Achn079391-TA</Data></Cell>
    <Cell><Data ss:Type="String">&#45;-</Data></Cell>
    <Cell><Data ss:Type="String">&#45;-</Data></Cell>
    <Cell><Data ss:Type="String">K09534|1.15787e-42|rcu:RCOM_0564980|heat shock protein binding protein, putative; K09534 DnaJ homolog subfamily C member 14 (A)</Data></Cell>
    <Cell><Data ss:Type="String">Posttranslational modification, protein turnover, chaperones </Data></Cell>
    <Cell><Data ss:Type="String">Cleavage inducing molecular chaperone</Data></Cell>
    <Cell><Data ss:Type="String">&#45;-</Data></Cell>
    <Cell><Data ss:Type="String">Heat shock protein binding protein, putative {ECO:0000313|EMBL:EEF32426.1} OS=Ricinus communis (Castor bean) PE=4 SV=1</Data></Cell>
    <Cell><Data ss:Type="String">heat shock protein binding protein, putative [Ricinus communis] </Data></Cell>
    <Cell><Data ss:Type="String">Populus trichocarpa clone POP025-E19, complete sequence</Data></Cell>
   </Row>
   <Row ss:AutoFitHeight="0">
    <Cell><Data ss:Type="String">Achn366391-TA</Data></Cell>
    <Cell><Data ss:Type="String">&#45;-</Data></Cell>
    <Cell><Data ss:Type="String">&#45;-</Data></Cell>
    <Cell><Data ss:Type="String">&#45;-</Data></Cell>
    <Cell><Data ss:Type="String">&#45;-</Data></Cell>
    <Cell><Data ss:Type="String">2OG-Fe(II) oxygenase superfamily</Data></Cell>
    <Cell><Data ss:Type="String">Probable 2-oxoglutarate/Fe(II)-dependent dioxygenase GN=DIOX2 OS=Papaver somniferum (Opium poppy) PE=2 SV=1</Data></Cell>
    <Cell><Data ss:Type="String">Putative uncharacterized protein {ECO:0000313|EMBL:CCB55571.1} OS=Vitis vinifera (Grape) PE=4 SV=1</Data></Cell>
    <Cell><Data ss:Type="String">unnamed protein product [Vitis vinifera]</Data></Cell>
    <Cell><Data ss:Type="String">&#45;-</Data></Cell>
   </Row>
   <Row ss:AutoFitHeight="0">
    <Cell><Data ss:Type="String">Achn239911-TA</Data></Cell>
    <Cell><Data ss:Type="String">&#45;-</Data></Cell>
    <Cell><Data ss:Type="String">Biological Process: protein targeting to mitochondrion (GO:0006626);; Biological Process: embryo sac egg cell differentiation (GO:0009560);; </Data></Cell>
    <Cell><Data ss:Type="String">&#45;-</Data></Cell>
    <Cell><Data ss:Type="String">&#45;-</Data></Cell>
    <Cell><Data ss:Type="String">&#45;-</Data></Cell>
    <Cell><Data ss:Type="String">&#45;-</Data></Cell>
    <Cell><Data ss:Type="String">Uncharacterized protein {ECO:0000313|EMBL:EMJ17197.1} OS=Prunus persica (Peach) PE=4 SV=1</Data></Cell>
    <Cell><Data ss:Type="String">PREDICTED: histone H2A.Z-specific chaperone CHZ1 [Prunus mume]</Data></Cell>
    <Cell><Data ss:Type="String">&#45;-</Data></Cell>
   </Row>
   <Row ss:AutoFitHeight="0">
    <Cell><Data ss:Type="String">Achn156111-TA</Data></Cell>
    <Cell><Data ss:Type="String">&#45;-</Data></Cell>
    <Cell><Data ss:Type="String">&#45;-</Data></Cell>
    <Cell><Data ss:Type="String">&#45;-</Data></Cell>
    <Cell><Data ss:Type="String">&#45;-</Data></Cell>
    <Cell><Data ss:Type="String">Protein of unknown function DUF260</Data></Cell>
    <Cell><Data ss:Type="String">LOB domain-containing protein 2 GN=F9P14.14 OS=Arabidopsis thaliana (Mouse-ear cress) PE=2 SV=2</Data></Cell>
    <Cell><Data ss:Type="String">Uncharacterized protein {ECO:0000313|EMBL:EYU45276.1} (Fragment) OS=Erythranthe guttata (Yellow monkey flower) PE=4 SV=1</Data></Cell>
    <Cell><Data ss:Type="String">PREDICTED: LOB domain-containing protein 22-like [Nicotiana sylvestris]</Data></Cell>
    <Cell><Data ss:Type="String">&#45;-</Data></Cell>
   </Row>
   <Row ss:AutoFitHeight="0">
    <Cell><Data ss:Type="String">Achn147211-TA</Data></Cell>
    <Cell><Data ss:Type="String">&#45;-</Data></Cell>
    <Cell><Data ss:Type="String">&#45;-</Data></Cell>
    <Cell><Data ss:Type="String">&#45;-</Data></Cell>
    <Cell><Data ss:Type="String">&#45;-</Data></Cell>
    <Cell><Data ss:Type="String">&#45;-</Data></Cell>
    <Cell><Data ss:Type="String">&#45;-</Data></Cell>
    <Cell><Data ss:Type="String">Uncharacterized protein {ECO:0000313|EMBL:EOY18660.1} OS=Theobroma cacao (Cacao) PE=4 SV=1</Data></Cell>
    <Cell><Data ss:Type="String">PREDICTED: uncharacterized protein LOC103868990 [Brassica rapa]</Data></Cell>
    <Cell><Data ss:Type="String">&#45;-</Data></Cell>
   </Row>
   <Row ss:AutoFitHeight="0">
    <Cell><Data ss:Type="String">Achn293491-TA</Data></Cell>
    <Cell><Data ss:Type="String">&#45;-</Data></Cell>
    <Cell><Data ss:Type="String">Molecular Function: DNA binding (GO:0003677);; Biological Process: regulation of transcription, DNA-templated (GO:0006355);; </Data></Cell>
    <Cell><Data ss:Type="String">&#45;-</Data></Cell>
    <Cell><Data ss:Type="String">&#45;-</Data></Cell>
    <Cell><Data ss:Type="String">No apical meristem (NAM) protein;; No apical meristem (NAM) protein</Data></Cell>
    <Cell><Data ss:Type="String">NAC domain-containing protein 100 GN=NAC100 OS=Arabidopsis thaliana (Mouse-ear cress) PE=2 SV=1</Data></Cell>
    <Cell><Data ss:Type="String">Uncharacterized protein {ECO:0000313|EMBL:EMJ10487.1} OS=Prunus persica (Peach) PE=4 SV=1</Data></Cell>
    <Cell><Data ss:Type="String">PREDICTED: NAC domain-containing protein 100-like [Nicotiana sylvestris]</Data></Cell>
    <Cell><Data ss:Type="String">Jatropha curcas NAC transcription factor 001 gene, complete cds</Data></Cell>
   </Row>
   <Row ss:AutoFitHeight="0">
    <Cell><Data ss:Type="String">Achn164071-TA</Data></Cell>
    <Cell><Data ss:Type="String">&#45;-</Data></Cell>
    <Cell><Data ss:Type="String">&#45;-</Data></Cell>
    <Cell><Data ss:Type="String">&#45;-</Data></Cell>
    <Cell><Data ss:Type="String">&#45;-</Data></Cell>
    <Cell><Data ss:Type="String">&#45;-</Data></Cell>
    <Cell><Data ss:Type="String">&#45;-</Data></Cell>
    <Cell><Data ss:Type="String">Remorin family protein {ECO:0000313|EMBL:ERP65654.1} OS=Populus trichocarpa (Western balsam poplar) PE=4 SV=1</Data></Cell>
    <Cell><Data ss:Type="String">PREDICTED: uncharacterized protein LOC100260045 [Vitis vinifera]</Data></Cell>
    <Cell><Data ss:Type="String">Vitis vinifera contig VV78X265389.5, whole genome shotgun sequence</Data></Cell>
   </Row>
   <Row ss:AutoFitHeight="0">
    <Cell><Data ss:Type="String">Achn353501-TA</Data></Cell>
    <Cell><Data ss:Type="String">Amino acid transport and metabolism </Data></Cell>
    <Cell><Data ss:Type="String">Cellular Component: mitochondrion (GO:0005739);; Molecular Function: transaminase activity (GO:0008483);; Biological Process: biosynthetic process (GO:0009058);; Molecular Function: ion binding (GO:0043167);; Biological Process: cellular metabolic process (GO:0044237);; Biological Process: primary metabolic process (GO:0044238);; Biological Process: small molecule metabolic process (GO:0044281);; Biological Process: organonitrogen compound metabolic process (GO:1901564);; </Data></Cell>
    <Cell><Data ss:Type="String">K14455|5.76602e-51|cmo:103501468|aspartate aminotransferase, mitochondrial; K14455 aspartate aminotransferase, mitochondrial [EC:2.6.1.1] (A)</Data></Cell>
    <Cell><Data ss:Type="String">Amino acid transport and metabolism </Data></Cell>
    <Cell><Data ss:Type="String">&#45;-</Data></Cell>
    <Cell><Data ss:Type="String">Aspartate aminotransferase, mitochondrial (Precursor) GN=ASP1 OS=Arabidopsis thaliana (Mouse-ear cress) PE=1 SV=1</Data></Cell>
    <Cell><Data ss:Type="String">Aspartate aminotransferase {ECO:0000256|RuleBase:RU000480} OS=Morus notabilis PE=3 SV=1</Data></Cell>
    <Cell><Data ss:Type="String">PREDICTED: aspartate aminotransferase, mitochondrial [Cucumis melo]</Data></Cell>
    <Cell><Data ss:Type="String">Vitis vinifera contig VV78X054516.4, whole genome shotgun sequence</Data></Cell>
   </Row>
   <Row ss:AutoFitHeight="0">
    <Cell><Data ss:Type="String">Achn366181-TA</Data></Cell>
    <Cell><Data ss:Type="String">&#45;-</Data></Cell>
    <Cell><Data ss:Type="String">Molecular Function: catalytic activity (GO:0003824);; </Data></Cell>
    <Cell><Data ss:Type="String">&#45;-</Data></Cell>
    <Cell><Data ss:Type="String">&#45;-</Data></Cell>
    <Cell><Data ss:Type="String">Glucose / Sorbosone dehydrogenase;; Glucose / Sorbosone dehydrogenase</Data></Cell>
    <Cell><Data ss:Type="String">HIPL1 protein (Precursor) GN=HIPL1 OS=Arabidopsis thaliana (Mouse-ear cress) PE=1 SV=2</Data></Cell>
    <Cell><Data ss:Type="String">Uncharacterized protein {ECO:0000313|EMBL:EMJ11523.1} OS=Prunus persica (Peach) PE=4 SV=1</Data></Cell>
    <Cell><Data ss:Type="String">hypothetical protein PRUPE_ppa002246mg [Prunus persica] </Data></Cell>
    <Cell><Data ss:Type="String">Actinidia deliciosa AFLP fragment Pol7</Data></Cell>
   </Row>
   <Row ss:AutoFitHeight="0">
    <Cell><Data ss:Type="String">Achn002631-TA</Data></Cell>
    <Cell><Data ss:Type="String">&#45;-</Data></Cell>
    <Cell><Data ss:Type="String">Molecular Function: metal ion binding (GO:0046872);; </Data></Cell>
    <Cell><Data ss:Type="String">&#45;-</Data></Cell>
    <Cell><Data ss:Type="String">&#45;-</Data></Cell>
    <Cell><Data ss:Type="String">NYN domain;; Photosystem I psaA/psaB protein</Data></Cell>
    <Cell><Data ss:Type="String">Photosystem I P700 chlorophyll a apoprotein A2 {ECO:0000255|HAMAP-Rule:MF_00482} GN=Grc000107 OS=Gracilaria tenuistipitata var. liui (Red alga) PE=3 SV=1</Data></Cell>
    <Cell><Data ss:Type="String">Uncharacterized protein {ECO:0000313|EMBL:EEE79412.2} OS=Populus trichocarpa (Western balsam poplar) PE=4 SV=2</Data></Cell>
    <Cell><Data ss:Type="String">hypothetical protein POPTR_0003s11420g [Populus trichocarpa] </Data></Cell>
    <Cell><Data ss:Type="String">PREDICTED: Solanum tuberosum uncharacterized LOC102600262 (LOC102600262), mRNA</Data></Cell>
   </Row>
   <Row ss:AutoFitHeight="0">
    <Cell><Data ss:Type="String">Achn131091-TA</Data></Cell>
    <Cell><Data ss:Type="String">&#45;-</Data></Cell>
    <Cell><Data ss:Type="String">&#45;-</Data></Cell>
    <Cell><Data ss:Type="String">&#45;-</Data></Cell>
    <Cell><Data ss:Type="String">&#45;-</Data></Cell>
    <Cell><Data ss:Type="String">&#45;-</Data></Cell>
    <Cell><Data ss:Type="String">&#45;-</Data></Cell>
    <Cell><Data ss:Type="String">&#45;-</Data></Cell>
    <Cell><Data ss:Type="String">&#45;-</Data></Cell>
    <Cell><Data ss:Type="String">Vitis vinifera contig VV78X167269.4, whole genome shotgun sequence</Data></Cell>
   </Row>
   <Row ss:AutoFitHeight="0">
    <Cell><Data ss:Type="String">Achn337621-TA</Data></Cell>
    <Cell><Data ss:Type="String">Signal transduction mechanisms </Data></Cell>
    <Cell><Data ss:Type="String">Molecular Function: phosphoprotein phosphatase activity (GO:0004721);; Molecular Function: iron ion binding (GO:0005506);; Molecular Function: manganese ion binding (GO:0030145);; </Data></Cell>
    <Cell><Data ss:Type="String">K01090|3.44346e-78|csv:101222319|serine/threonine-protein phosphatase BSL1-like; K01090 protein phosphatase [EC:3.1.3.16] (A)</Data></Cell>
    <Cell><Data ss:Type="String">&#45;-</Data></Cell>
    <Cell><Data ss:Type="String">&#45;-</Data></Cell>
    <Cell><Data ss:Type="String">Serine/threonine-protein phosphatase BSL1 GN=BSL1 OS=Arabidopsis thaliana (Mouse-ear cress) PE=1 SV=2</Data></Cell>
    <Cell><Data ss:Type="String">Serine/threonine-protein phosphatase {ECO:0000256|RuleBase:RU004273} OS=Morus notabilis PE=3 SV=1</Data></Cell>
    <Cell><Data ss:Type="String">PREDICTED: LOW QUALITY PROTEIN: serine/threonine-protein phosphatase BSL1-like [Cucumis sativus]</Data></Cell>
    <Cell><Data ss:Type="String">Vitis vinifera contig VV78X038090.14, whole genome shotgun sequence</Data></Cell>
   </Row>
   <Row ss:AutoFitHeight="0">
    <Cell><Data ss:Type="String">Achn342711-TA</Data></Cell>
    <Cell><Data ss:Type="String">&#45;-</Data></Cell>
    <Cell><Data ss:Type="String">Biological Process: protein targeting to membrane (GO:0006612);; Biological Process: response to water deprivation (GO:0009414);; Biological Process: response to wounding (GO:0009611);; Biological Process: response to fungus (GO:0009620);; Biological Process: jasmonic acid biosynthetic process (GO:0009695);; Biological Process: salicylic acid mediated signaling pathway (GO:0009863);; Biological Process: jasmonic acid mediated signaling pathway (GO:0009867);; Biological Process: response to chitin (GO:0010200);; Biological Process: regulation of plant-type hypersensitive response (GO:0010363);; Biological Process: hyperosmotic salinity response (GO:0042538);; Biological Process: defense response by callose deposition (GO:0052542);; </Data></Cell>
    <Cell><Data ss:Type="String">&#45;-</Data></Cell>
    <Cell><Data ss:Type="String">Function unknown </Data></Cell>
    <Cell><Data ss:Type="String">Eukaryotic protein of unknown function (DUF829)</Data></Cell>
    <Cell><Data ss:Type="String">&#45;-</Data></Cell>
    <Cell><Data ss:Type="String">Alpha/beta-Hydrolases superfamily protein {ECO:0000313|EMBL:EOX99059.1} OS=Theobroma cacao (Cacao) PE=4 SV=1</Data></Cell>
    <Cell><Data ss:Type="String">Alpha/beta-Hydrolases superfamily protein [Theobroma cacao] </Data></Cell>
    <Cell><Data ss:Type="String">PREDICTED: Nicotiana tomentosiformis transmembrane protein 53-A-like (LOC104095964), transcript variant X9, misc_RNA</Data></Cell>
   </Row>
   <Row ss:AutoFitHeight="0">
    <Cell><Data ss:Type="String">Achn237351-TA</Data></Cell>
    <Cell><Data ss:Type="String">&#45;-</Data></Cell>
    <Cell><Data ss:Type="String">&#45;-</Data></Cell>
    <Cell><Data ss:Type="String">K14496|3.79668e-113|pper:PRUPE_ppa011414mg|hypothetical protein; K14496 abscisic acid receptor PYR/PYL family (A)</Data></Cell>
    <Cell><Data ss:Type="String">&#45;-</Data></Cell>
    <Cell><Data ss:Type="String">Polyketide cyclase / dehydrase and lipid transport;; Polyketide cyclase / dehydrase and lipid transport;; Pathogenesis-related protein Bet v I family</Data></Cell>
    <Cell><Data ss:Type="String">Abscisic acid receptor PYR1 GN=T6K21.50 OS=Arabidopsis thaliana (Mouse-ear cress) PE=1 SV=1</Data></Cell>
    <Cell><Data ss:Type="String">Uncharacterized protein {ECO:0000313|EMBL:EMJ10794.1} OS=Prunus persica (Peach) PE=4 SV=1</Data></Cell>
    <Cell><Data ss:Type="String">hypothetical protein PRUPE_ppa011414mg [Prunus persica] </Data></Cell>
    <Cell><Data ss:Type="String">PREDICTED: Nicotiana tomentosiformis abscisic acid receptor PYR1-like (LOC104121106), mRNA</Data></Cell>
   </Row>
   <Row ss:AutoFitHeight="0">
    <Cell><Data ss:Type="String">Achn191841-TA</Data></Cell>
    <Cell><Data ss:Type="String">&#45;-</Data></Cell>
    <Cell><Data ss:Type="String">&#45;-</Data></Cell>
    <Cell><Data ss:Type="String">&#45;-</Data></Cell>
    <Cell><Data ss:Type="String">&#45;-</Data></Cell>
    <Cell><Data ss:Type="String">&#45;-</Data></Cell>
    <Cell><Data ss:Type="String">&#45;-</Data></Cell>
    <Cell><Data ss:Type="String">Uncharacterized protein {ECO:0000313|EMBL:KDP35752.1} OS=Jatropha curcas (Barbados nut) PE=4 SV=1</Data></Cell>
    <Cell><Data ss:Type="String">hypothetical protein JCGZ_10524 [Jatropha curcas]</Data></Cell>
    <Cell><Data ss:Type="String">&#45;-</Data></Cell>
   </Row>
   <Row ss:AutoFitHeight="0">
    <Cell><Data ss:Type="String">Achn074251-TA</Data></Cell>
    <Cell><Data ss:Type="String">&#45;-</Data></Cell>
    <Cell><Data ss:Type="String">Biological Process: transport (GO:0006810);; </Data></Cell>
    <Cell><Data ss:Type="String">&#45;-</Data></Cell>
    <Cell><Data ss:Type="String">&#45;-</Data></Cell>
    <Cell><Data ss:Type="String">Armadillo/beta-catenin-like repeat;; HEAT repeats</Data></Cell>
    <Cell><Data ss:Type="String">&#45;-</Data></Cell>
    <Cell><Data ss:Type="String">Uncharacterized protein {ECO:0000313|EMBL:ESR51523.1} OS=Citrus clementina PE=4 SV=1</Data></Cell>
    <Cell><Data ss:Type="String">PREDICTED: ARM REPEAT PROTEIN INTERACTING WITH ABF2-like [Citrus sinensis]</Data></Cell>
    <Cell><Data ss:Type="String">PREDICTED: Fragaria vesca subsp. vesca uncharacterized LOC101304246 (LOC101304246), mRNA</Data></Cell>
   </Row>
   <Row ss:AutoFitHeight="0">
    <Cell><Data ss:Type="String">Achn235771-TA</Data></Cell>
    <Cell><Data ss:Type="String">&#45;-</Data></Cell>
    <Cell><Data ss:Type="String">&#45;-</Data></Cell>
    <Cell><Data ss:Type="String">&#45;-</Data></Cell>
    <Cell><Data ss:Type="String">General function prediction only </Data></Cell>
    <Cell><Data ss:Type="String">YT521-B-like domain</Data></Cell>
    <Cell><Data ss:Type="String">&#45;-</Data></Cell>
    <Cell><Data ss:Type="String">Putative uncharacterized protein {ECO:0000313|EMBL:CCB50274.1} OS=Vitis vinifera (Grape) PE=4 SV=1</Data></Cell>
    <Cell><Data ss:Type="String">PREDICTED: uncharacterized protein LOC100854837 isoform X1 [Vitis vinifera] </Data></Cell>
    <Cell><Data ss:Type="String">PREDICTED: Nelumbo nucifera uncharacterized LOC104611230 (LOC104611230), transcript variant X2, mRNA</Data></Cell>
   </Row>
   <Row ss:AutoFitHeight="0">
    <Cell><Data ss:Type="String">Achn180151-TA</Data></Cell>
    <Cell><Data ss:Type="String">&#45;-</Data></Cell>
    <Cell><Data ss:Type="String">Molecular Function: transferase activity, transferring glycosyl groups (GO:0016757);; </Data></Cell>
    <Cell><Data ss:Type="String">&#45;-</Data></Cell>
    <Cell><Data ss:Type="String">&#45;-</Data></Cell>
    <Cell><Data ss:Type="String">UDP-glucoronosyl and UDP-glucosyl transferase</Data></Cell>
    <Cell><Data ss:Type="String">Crocetin glucosyltransferase, chloroplastic (Precursor) GN=UGT75L6 OS=Gardenia jasminoides (Cape jasmine) PE=1 SV=1</Data></Cell>
    <Cell><Data ss:Type="String">Putative uncharacterized protein {ECO:0000313|EMBL:CAN73416.1} OS=Vitis vinifera (Grape) PE=3 SV=1</Data></Cell>
    <Cell><Data ss:Type="String">hypothetical protein VITISV_017052 [Vitis vinifera]</Data></Cell>
    <Cell><Data ss:Type="String">&#45;-</Data></Cell>
   </Row>
   <Row ss:AutoFitHeight="0">
    <Cell><Data ss:Type="String">Achn286671-TA</Data></Cell>
    <Cell><Data ss:Type="String">&#45;-</Data></Cell>
    <Cell><Data ss:Type="String">Molecular Function: ATP binding (GO:0005524);; Cellular Component: cell wall (GO:0005618);; Cellular Component: nucleus (GO:0005634);; Biological Process: response to cold (GO:0009409);; Biological Process: response to light stimulus (GO:0009416);; Cellular Component: chloroplast thylakoid membrane (GO:0009535);; Cellular Component: chloroplast envelope (GO:0009941);; Cellular Component: plastoglobule (GO:0010287);; Cellular Component: stromule (GO:0010319);; Biological Process: defense response to bacterium (GO:0042742);; Molecular Function: ADP binding (GO:0043531);; Molecular Function: ribulose-1,5-bisphosphate carboxylase/oxygenase activator activity (GO:0046863);; Cellular Component: apoplast (GO:0048046);; Biological Process: regulation of catalytic activity (GO:0050790);; </Data></Cell>
    <Cell><Data ss:Type="String">&#45;-</Data></Cell>
    <Cell><Data ss:Type="String">Posttranslational modification, protein turnover, chaperones </Data></Cell>
    <Cell><Data ss:Type="String">ATPase family associated with various cellular activities (AAA);; zinc-binding in reverse transcriptase</Data></Cell>
    <Cell><Data ss:Type="String">Ribulose bisphosphate carboxylase/oxygenase activase, chloroplastic (Precursor) GN=RCA1 OS=Zea mays (Maize) PE=2 SV=3</Data></Cell>
    <Cell><Data ss:Type="String">Chloroplast ribulose 1,5-bisphosphate carboxylase/oxygenase activase {ECO:0000313|EMBL:ABW80752.1} OS=Flaveria bidentis (Coastal plain yellowtops) PE=2 SV=1</Data></Cell>
    <Cell><Data ss:Type="String">chloroplast ribulose 1,5-bisphosphate carboxylase/oxygenase activase [Flaveria bidentis]</Data></Cell>
    <Cell><Data ss:Type="String">Vitis vinifera, whole genome shotgun sequence, contig VV78X024334.9, clone ENTAV 115</Data></Cell>
   </Row>
   <Row ss:AutoFitHeight="0">
    <Cell><Data ss:Type="String">Achn364221-TA</Data></Cell>
    <Cell><Data ss:Type="String">General function prediction only </Data></Cell>
    <Cell><Data ss:Type="String">&#45;-</Data></Cell>
    <Cell><Data ss:Type="String">&#45;-</Data></Cell>
    <Cell><Data ss:Type="String">General function prediction only </Data></Cell>
    <Cell><Data ss:Type="String">Zinc knuckle;; RNA recognition motif. (a.k.a. RRM, RBD, or RNP domain);; RNA recognition motif (a.k.a. RRM, RBD, or RNP domain);; gag-polypeptide of LTR copia-type</Data></Cell>
    <Cell><Data ss:Type="String">Endonuclease OS=Nicotiana tabacum (Common tobacco) PE=2 SV=1</Data></Cell>
    <Cell><Data ss:Type="String">Putative uncharacterized protein {ECO:0000313|EMBL:CAN69431.1} OS=Vitis vinifera (Grape) PE=4 SV=1</Data></Cell>
    <Cell><Data ss:Type="String">hypothetical protein VITISV_024659 [Vitis vinifera]</Data></Cell>
    <Cell><Data ss:Type="String">&#45;-</Data></Cell>
   </Row>
   <Row ss:AutoFitHeight="0">
    <Cell><Data ss:Type="String">Achn305491-TA</Data></Cell>
    <Cell><Data ss:Type="String">&#45;-</Data></Cell>
    <Cell><Data ss:Type="String">Molecular Function: receptor activity (GO:0004872);; Molecular Function: protein binding (GO:0005515);; Cellular Component: nucleus (GO:0005634);; Cellular Component: mitochondrion (GO:0005739);; Biological Process: positive regulation of abscisic acid-activated signaling pathway (GO:0009789);; </Data></Cell>
    <Cell><Data ss:Type="String">K14496|1.64318e-38|pxb:103958160|abscisic acid receptor PYL8-like; K14496 abscisic acid receptor PYR/PYL family (A)</Data></Cell>
    <Cell><Data ss:Type="String">&#45;-</Data></Cell>
    <Cell><Data ss:Type="String">&#45;-</Data></Cell>
    <Cell><Data ss:Type="String">Abscisic acid receptor PYL8 GN=MFH8.10 OS=Arabidopsis thaliana (Mouse-ear cress) PE=1 SV=1</Data></Cell>
    <Cell><Data ss:Type="String">Uncharacterized protein {ECO:0000313|EMBL:EMJ19666.1} OS=Prunus persica (Peach) PE=4 SV=1</Data></Cell>
    <Cell><Data ss:Type="String">PREDICTED: abscisic acid receptor PYL8-like [Pyrus x bretschneideri]</Data></Cell>
    <Cell><Data ss:Type="String">PREDICTED: Prunus mume abscisic acid receptor PYL8 (LOC103333664), mRNA</Data></Cell>
   </Row>
   <Row ss:AutoFitHeight="0">
    <Cell><Data ss:Type="String">Achn094271-TA</Data></Cell>
    <Cell><Data ss:Type="String">Amino acid transport and metabolism </Data></Cell>
    <Cell><Data ss:Type="String">Biological Process: cellular amino acid biosynthetic process (GO:0008652);; </Data></Cell>
    <Cell><Data ss:Type="String">K01953|2.81569e-50|cit:102618937|asparagine synthetase [glutamine-hydrolyzing] 2-like; K01953 asparagine synthase (glutamine-hydrolysing) [EC:6.3.5.4] (A)</Data></Cell>
    <Cell><Data ss:Type="String">Amino acid transport and metabolism </Data></Cell>
    <Cell><Data ss:Type="String">Glutamine amidotransferase domain;; Glutamine amidotransferase domain;; Aluminium induced protein;; Asparagine synthase;; Asparagine synthase</Data></Cell>
    <Cell><Data ss:Type="String">Asparagine synthetase [glutamine-hydrolyzing] 2 GN=ASN2 OS=Arabidopsis thaliana (Mouse-ear cress) PE=1 SV=1</Data></Cell>
    <Cell><Data ss:Type="String">Uncharacterized protein {ECO:0000313|EMBL:KDO56578.1} OS=Citrus sinensis (Sweet orange) PE=4 SV=1</Data></Cell>
    <Cell><Data ss:Type="String">hypothetical protein CISIN_1g012773mg [Citrus sinensis]</Data></Cell>
    <Cell><Data ss:Type="String">Vitis vinifera contig VV78X037144.11, whole genome shotgun sequence</Data></Cell>
   </Row>
   <Row ss:AutoFitHeight="0">
    <Cell><Data ss:Type="String">Achn088821-TA</Data></Cell>
    <Cell><Data ss:Type="String">&#45;-</Data></Cell>
    <Cell><Data ss:Type="String">Biological Process: calcium ion transport (GO:0006816);; Biological Process: Golgi organization (GO:0007030);; Biological Process: response to salt stress (GO:0009651);; Biological Process: response to sucrose (GO:0009744);; Biological Process: response to glucose (GO:0009749);; Biological Process: response to fructose (GO:0009750);; </Data></Cell>
    <Cell><Data ss:Type="String">&#45;-</Data></Cell>
    <Cell><Data ss:Type="String">&#45;-</Data></Cell>
    <Cell><Data ss:Type="String">&#45;-</Data></Cell>
    <Cell><Data ss:Type="String">&#45;-</Data></Cell>
    <Cell><Data ss:Type="String">Coffea canephora DH200=94 genomic scaffold, scaffold_135 {ECO:0000313|EMBL:CDP16647.1} OS=Coffea canephora (Robusta coffee) PE=4 SV=1</Data></Cell>
    <Cell><Data ss:Type="String">PREDICTED: uncharacterized protein LOC103329730 [Prunus mume]</Data></Cell>
    <Cell><Data ss:Type="String">Vitis vinifera contig VV78X184772.3, whole genome shotgun sequence</Data></Cell>
   </Row>
   <Row ss:AutoFitHeight="0">
    <Cell><Data ss:Type="String">Achn199271-TA</Data></Cell>
    <Cell><Data ss:Type="String">&#45;-</Data></Cell>
    <Cell><Data ss:Type="String">Molecular Function: hydrolase activity (GO:0016787);; </Data></Cell>
    <Cell><Data ss:Type="String">K11843|6.22155e-34|pmum:103327733|ubiquitin carboxyl-terminal hydrolase 6; K11843 ubiquitin carboxyl-terminal hydrolase 14 [EC:3.4.19.12] (A)</Data></Cell>
    <Cell><Data ss:Type="String">Posttranslational modification, protein turnover, chaperones </Data></Cell>
    <Cell><Data ss:Type="String">&#45;-</Data></Cell>
    <Cell><Data ss:Type="String">Ubiquitin carboxyl-terminal hydrolase 6 GN=UBP6 OS=Arabidopsis thaliana (Mouse-ear cress) PE=1 SV=1</Data></Cell>
    <Cell><Data ss:Type="String">Ubiquitin carboxyl-terminal hydrolase {ECO:0000256|RuleBase:RU004435} OS=Prunus persica (Peach) PE=3 SV=1</Data></Cell>
    <Cell><Data ss:Type="String">hypothetical protein PRUPE_ppa005074mg [Prunus persica] </Data></Cell>
    <Cell><Data ss:Type="String">Lysimachia coreana voucher YNUH:YNUHPG002 plastid, complete genome</Data></Cell>
   </Row>
   <Row ss:AutoFitHeight="0">
    <Cell><Data ss:Type="String">Achn147991-TA</Data></Cell>
    <Cell><Data ss:Type="String">Inorganic ion transport and metabolism </Data></Cell>
    <Cell><Data ss:Type="String">Molecular Function: superoxide dismutase activity (GO:0004784);; Cellular Component: mitochondrial matrix (GO:0005759);; Biological Process: removal of superoxide radicals (GO:0019430);; Molecular Function: metal ion binding (GO:0046872);; Biological Process: oxidation-reduction process (GO:0055114);; </Data></Cell>
    <Cell><Data ss:Type="String">K04564|1.26948e-35|sot:102584005|superoxide dismutase [Mn], mitochondrial-like; K04564 superoxide dismutase, Fe-Mn family [EC:1.15.1.1] (A)</Data></Cell>
    <Cell><Data ss:Type="String">Inorganic ion transport and metabolism </Data></Cell>
    <Cell><Data ss:Type="String">Iron/manganese superoxide dismutases, alpha-hairpin domain;; Macro domain</Data></Cell>
    <Cell><Data ss:Type="String">Superoxide dismutase [Mn], mitochondrial (Precursor) GN=SODA OS=Nicotiana plumbaginifolia (Leadwort-leaved tobacco) PE=1 SV=1</Data></Cell>
    <Cell><Data ss:Type="String">Superoxide dismutase {ECO:0000256|RuleBase:RU000414} OS=Camellia sinensis (Tea) PE=2 SV=2</Data></Cell>
    <Cell><Data ss:Type="String">manganese superoxide dismutase [Camellia sinensis]</Data></Cell>
    <Cell><Data ss:Type="String">PREDICTED: Vitis vinifera manganese superoxide dismutase (MNSOD), transcript variant X1, mRNA</Data></Cell>
   </Row>
   <Row ss:AutoFitHeight="0">
    <Cell><Data ss:Type="String">Achn034581-TA</Data></Cell>
    <Cell><Data ss:Type="String">&#45;-</Data></Cell>
    <Cell><Data ss:Type="String">&#45;-</Data></Cell>
    <Cell><Data ss:Type="String">K09422|1.21491e-32|atr:s00007p00193000|AMTR_s00007p00193000; hypothetical protein; K09422 myb proto-oncogene protein, plant (A)</Data></Cell>
    <Cell><Data ss:Type="String">&#45;-</Data></Cell>
    <Cell><Data ss:Type="String">Myb-like DNA-binding domain</Data></Cell>
    <Cell><Data ss:Type="String">Telomere repeat-binding factor 1 GN=TRB1 OS=Arabidopsis thaliana (Mouse-ear cress) PE=1 SV=1</Data></Cell>
    <Cell><Data ss:Type="String">Uncharacterized protein {ECO:0000313|EMBL:ERN05352.1} OS=Amborella trichopoda PE=4 SV=1</Data></Cell>
    <Cell><Data ss:Type="String">PREDICTED: telomere repeat-binding factor 1-like [Nelumbo nucifera] </Data></Cell>
    <Cell><Data ss:Type="String">PREDICTED: Citrus sinensis telomere repeat-binding factor 2-like (LOC102625292), transcript variant X1, mRNA</Data></Cell>
   </Row>
   <Row ss:AutoFitHeight="0">
    <Cell><Data ss:Type="String">Achn006181-TA</Data></Cell>
    <Cell><Data ss:Type="String">&#45;-</Data></Cell>
    <Cell><Data ss:Type="String">&#45;-</Data></Cell>
    <Cell><Data ss:Type="String">&#45;-</Data></Cell>
    <Cell><Data ss:Type="String">General function prediction only </Data></Cell>
    <Cell><Data ss:Type="String">PPR repeat family;; PPR repeat;; PPR repeat;; Pentatricopeptide repeat domain;; PPR repeat family;; PPR repeat;; PPR repeat;; Pentatricopeptide repeat domain;; PPR repeat family;; PPR repeat;; PPR repeat;; Pentatricopeptide repeat domain</Data></Cell>
    <Cell><Data ss:Type="String">Pentatricopeptide repeat-containing protein At5g39710 GN=EMB2745 OS=Arabidopsis thaliana (Mouse-ear cress) PE=2 SV=1</Data></Cell>
    <Cell><Data ss:Type="String">Tetratricopeptide repeat (TPR)-like superfamily protein {ECO:0000313|EMBL:EOX98202.1} OS=Theobroma cacao (Cacao) PE=4 SV=1</Data></Cell>
    <Cell><Data ss:Type="String">unnamed protein product [Vitis vinifera]</Data></Cell>
    <Cell><Data ss:Type="String">&#45;-</Data></Cell>
   </Row>
   <Row ss:AutoFitHeight="0">
    <Cell><Data ss:Type="String">Achn066781-TA</Data></Cell>
    <Cell><Data ss:Type="String">Translation, ribosomal structure and biogenesis </Data></Cell>
    <Cell><Data ss:Type="String">Molecular Function: translation elongation factor activity (GO:0003746);; Molecular Function: GTPase activity (GO:0003924);; Molecular Function: sulfate adenylyltransferase (ATP) activity (GO:0004781);; Molecular Function: GTP binding (GO:0005525);; Cellular Component: cytoplasm (GO:0005737);; Biological Process: GTP catabolic process (GO:0006184);; Biological Process: translational elongation (GO:0006414);; </Data></Cell>
    <Cell><Data ss:Type="String">K03231|3.41589e-177|rcu:RCOM_2159030|elongation factor 1-alpha, putative (EC:2.7.7.4); K03231 elongation factor 1-alpha (A)</Data></Cell>
    <Cell><Data ss:Type="String">Translation, ribosomal structure and biogenesis </Data></Cell>
    <Cell><Data ss:Type="String">Elongation factor Tu C-terminal domain;; Elongation factor Tu domain 2;; Domain of unknown function (DUF4283);; Elongation factor Tu GTP binding domain;; 50S ribosome-binding GTPase</Data></Cell>
    <Cell><Data ss:Type="String">Elongation factor 1-alpha GN=TEFS1 OS=Glycine max (Soybean) PE=1 SV=2</Data></Cell>
    <Cell><Data ss:Type="String">Uncharacterized protein {ECO:0000313|EnsemblPlants:TRIUR3_21022-P1} OS=Triticum urartu (Red wild einkorn) PE=4 SV=1</Data></Cell>
    <Cell><Data ss:Type="String">Elongation factor 1-alpha [Medicago truncatula]</Data></Cell>
    <Cell><Data ss:Type="String">Actinidia deliciosa EF1 alpha gene, promoter region and 5' UTR</Data></Cell>
   </Row>
   <Row ss:AutoFitHeight="0">
    <Cell><Data ss:Type="String">Achn102541-TA</Data></Cell>
    <Cell><Data ss:Type="String">&#45;-</Data></Cell>
    <Cell><Data ss:Type="String">Molecular Function: DNA binding (GO:0003677);; Molecular Function: protein dimerization activity (GO:0046983);; </Data></Cell>
    <Cell><Data ss:Type="String">&#45;-</Data></Cell>
    <Cell><Data ss:Type="String">&#45;-</Data></Cell>
    <Cell><Data ss:Type="String">Protein of unknown function (DUF 659);; BED zinc finger;; Aspartate carbamoyltransferase regulatory chain, metal binding domain;; Protein of unknown function (DUF 659)</Data></Cell>
    <Cell><Data ss:Type="String">&#45;-</Data></Cell>
    <Cell><Data ss:Type="String">Putative uncharacterized protein {ECO:0000313|EMBL:CBI26011.3} OS=Vitis vinifera (Grape) PE=4 SV=1</Data></Cell>
    <Cell><Data ss:Type="String">PREDICTED: uncharacterized protein LOC100247647 [Vitis vinifera] </Data></Cell>
    <Cell><Data ss:Type="String">PREDICTED: Vitis vinifera uncharacterized LOC100247647 (LOC100247647), transcript variant X2, mRNA</Data></Cell>
   </Row>
   <Row ss:AutoFitHeight="0">
    <Cell><Data ss:Type="String">Achn145601-TA</Data></Cell>
    <Cell><Data ss:Type="String">Replication, recombination and repair </Data></Cell>
    <Cell><Data ss:Type="String">Biological Process: double-strand break repair via homologous recombination (GO:0000724);; Molecular Function: damaged DNA binding (GO:0003684);; Molecular Function: ATP binding (GO:0005524);; Cellular Component: plasma membrane (GO:0005886);; Biological Process: DNA replication initiation (GO:0006270);; Biological Process: regulation of DNA replication (GO:0006275);; Biological Process: pyrimidine dimer repair (GO:0006290);; Biological Process: mismatch repair (GO:0006298);; Biological Process: DNA methylation (GO:0006306);; Biological Process: methylation-dependent chromatin silencing (GO:0006346);; Biological Process: cell proliferation (GO:0008283);; Biological Process: regulation of flower development (GO:0009909);; Biological Process: RNA interference (GO:0016246);; Molecular Function: mismatched DNA binding (GO:0030983);; Biological Process: chromatin silencing by small RNA (GO:0031048);; Biological Process: heterochromatin assembly (GO:0031507);; Cellular Component: MutSalpha complex (GO:0032301);; Cellular Component: MutSbeta complex (GO:0032302);; Biological Process: negative regulation of reciprocal meiotic recombination (GO:0045128);; Biological Process: positive regulation of cell cycle (GO:0045787);; Biological Process: petal formation (GO:0048451);; Biological Process: sepal formation (GO:0048453);; Biological Process: histone H3-K9 methylation (GO:0051567);; </Data></Cell>
    <Cell><Data ss:Type="String">K08735|0|mdm:103437966|DNA mismatch repair protein MSH2; K08735 DNA mismatch repair protein MSH2 (A)</Data></Cell>
    <Cell><Data ss:Type="String">Replication, recombination and repair </Data></Cell>
    <Cell><Data ss:Type="String">MutS domain III;; MutS domain II;; MutS family domain IV;; Protein of unknown function (DUF2987);; MutS domain V</Data></Cell>
    <Cell><Data ss:Type="String">DNA mismatch repair protein MSH2 GN=MSH2 OS=Arabidopsis thaliana (Mouse-ear cress) PE=1 SV=1</Data></Cell>
    <Cell><Data ss:Type="String">Uncharacterized protein {ECO:0000313|EMBL:KDO64510.1} OS=Citrus sinensis (Sweet orange) PE=3 SV=1</Data></Cell>
    <Cell><Data ss:Type="String">hypothetical protein CISIN_1g002306mg [Citrus sinensis]</Data></Cell>
    <Cell><Data ss:Type="String">Vitis vinifera contig VV78X192996.8, whole genome shotgun sequence</Data></Cell>
   </Row>
   <Row ss:AutoFitHeight="0">
    <Cell><Data ss:Type="String">Achn299571-TA</Data></Cell>
    <Cell><Data ss:Type="String">&#45;-</Data></Cell>
    <Cell><Data ss:Type="String">Molecular Function: phosphoglycerate dehydrogenase activity (GO:0004617);; Cellular Component: mitochondrion (GO:0005739);; Biological Process: L-serine biosynthetic process (GO:0006564);; Cellular Component: chloroplast (GO:0009507);; Molecular Function: amino acid binding (GO:0016597);; Molecular Function: NAD binding (GO:0051287);; Biological Process: oxidation-reduction process (GO:0055114);; </Data></Cell>
    <Cell><Data ss:Type="String">K00058|7.22903e-118|pda:103711944|D-3-phosphoglycerate dehydrogenase, chloroplastic-like; K00058 D-3-phosphoglycerate dehydrogenase [EC:1.1.1.95] (A)</Data></Cell>
    <Cell><Data ss:Type="String">Amino acid transport and metabolism </Data></Cell>
    <Cell><Data ss:Type="String">D-isomer specific 2-hydroxyacid dehydrogenase, catalytic domain;; ACT domain;; D-isomer specific 2-hydroxyacid dehydrogenase, NAD binding domain;; Domain of unknown function (DUF303)</Data></Cell>
    <Cell><Data ss:Type="String">D-3-phosphoglycerate dehydrogenase 1, chloroplastic (Precursor) GN=F10M10.7 OS=Arabidopsis thaliana (Mouse-ear cress) PE=1 SV=1</Data></Cell>
    <Cell><Data ss:Type="String">Putative phosphoglycerate dehydrogenase {ECO:0000313|EMBL:ACN78491.1} (Fragment) OS=Arachis hypogaea (Peanut) PE=4 SV=1</Data></Cell>
    <Cell><Data ss:Type="String">PREDICTED: D-3-phosphoglycerate dehydrogenase, chloroplastic-like [Phoenix dactylifera]</Data></Cell>
    <Cell><Data ss:Type="String">PREDICTED: Phoenix dactylifera D-3-phosphoglycerate dehydrogenase, chloroplastic-like (LOC103712114), mRNA</Data></Cell>
   </Row>
   <Row ss:AutoFitHeight="0">
    <Cell><Data ss:Type="String">Achn001601-TA</Data></Cell>
    <Cell><Data ss:Type="String">&#45;-</Data></Cell>
    <Cell><Data ss:Type="String">&#45;-</Data></Cell>
    <Cell><Data ss:Type="String">&#45;-</Data></Cell>
    <Cell><Data ss:Type="String">Secondary metabolites biosynthesis, transport and catabolism </Data></Cell>
    <Cell><Data ss:Type="String">&#45;-</Data></Cell>
    <Cell><Data ss:Type="String">Flavonoid 3&amp;apos;,5&amp;apos;-hydroxylase GN=CYP75A6 OS=Campanula medium (Canterbury bells) PE=2 SV=1</Data></Cell>
    <Cell><Data ss:Type="String">Putative uncharacterized protein {ECO:0000313|EMBL:CAN71441.1} OS=Vitis vinifera (Grape) PE=3 SV=1</Data></Cell>
    <Cell><Data ss:Type="String">PREDICTED: flavonoid 3&amp;apos;-monooxygenase-like [Sesamum indicum]</Data></Cell>
    <Cell><Data ss:Type="String">&#45;-</Data></Cell>
   </Row>
   <Row ss:AutoFitHeight="0">
    <Cell><Data ss:Type="String">Achn055791-TA</Data></Cell>
    <Cell><Data ss:Type="String">&#45;-</Data></Cell>
    <Cell><Data ss:Type="String">&#45;-</Data></Cell>
    <Cell><Data ss:Type="String">K12581|8.47036e-08|pper:PRUPE_ppa018451mg|hypothetical protein; K12581 CCR4-NOT transcription complex subunit 7/8 (A)</Data></Cell>
    <Cell><Data ss:Type="String">&#45;-</Data></Cell>
    <Cell><Data ss:Type="String">Reverse transcriptase-like</Data></Cell>
    <Cell><Data ss:Type="String">&#45;-</Data></Cell>
    <Cell><Data ss:Type="String">Uncharacterized protein {ECO:0000313|EMBL:EMJ17296.1} OS=Prunus persica (Peach) PE=4 SV=1</Data></Cell>
    <Cell><Data ss:Type="String">hypothetical protein PRUPE_ppa018451mg [Prunus persica] </Data></Cell>
    <Cell><Data ss:Type="String">&#45;-</Data></Cell>
   </Row>
   <Row ss:AutoFitHeight="0">
    <Cell><Data ss:Type="String">Achn235791-TA</Data></Cell>
    <Cell><Data ss:Type="String">&#45;-</Data></Cell>
    <Cell><Data ss:Type="String">&#45;-</Data></Cell>
    <Cell><Data ss:Type="String">&#45;-</Data></Cell>
    <Cell><Data ss:Type="String">Replication, recombination and repair </Data></Cell>
    <Cell><Data ss:Type="String">Domain of unknown function (DUF4413)</Data></Cell>
    <Cell><Data ss:Type="String">Zinc finger BED domain-containing protein RICESLEEPER 2 OS=Oryza sativa subsp. japonica (Rice) PE=2 SV=1</Data></Cell>
    <Cell><Data ss:Type="String">Uncharacterized protein {ECO:0000313|EMBL:EMJ27501.1} OS=Prunus persica (Peach) PE=4 SV=1</Data></Cell>
    <Cell><Data ss:Type="String">PREDICTED: zinc finger BED domain-containing protein RICESLEEPER 2-like [Pyrus x bretschneideri]</Data></Cell>
    <Cell><Data ss:Type="String">Pseudotaxus chienii 26S ribosomal RNA gene, partial sequence</Data></Cell>
   </Row>
   <Row ss:AutoFitHeight="0">
    <Cell><Data ss:Type="String">Achn191811-TA</Data></Cell>
    <Cell><Data ss:Type="String">&#45;-</Data></Cell>
    <Cell><Data ss:Type="String">Molecular Function: hydrolase activity, hydrolyzing O-glycosyl compounds (GO:0004553);; Molecular Function: binding (GO:0005488);; Biological Process: nucleobase-containing compound metabolic process (GO:0006139);; </Data></Cell>
    <Cell><Data ss:Type="String">&#45;-</Data></Cell>
    <Cell><Data ss:Type="String">General function prediction only </Data></Cell>
    <Cell><Data ss:Type="String">Universal stress protein family</Data></Cell>
    <Cell><Data ss:Type="String">Uncharacterized mitochondrial protein AtMg00810 GN=AtMg00810 OS=Arabidopsis thaliana (Mouse-ear cress) PE=4 SV=1</Data></Cell>
    <Cell><Data ss:Type="String">Putative uncharacterized protein {ECO:0000313|EMBL:CAN65603.1} OS=Vitis vinifera (Grape) PE=4 SV=1</Data></Cell>
    <Cell><Data ss:Type="String">hypothetical protein VITISV_021511 [Vitis vinifera]</Data></Cell>
    <Cell><Data ss:Type="String">Ricinus communis conserved hypothetical protein, mRNA</Data></Cell>
   </Row>
   <Row ss:AutoFitHeight="0">
    <Cell><Data ss:Type="String">Achn365661-TA</Data></Cell>
    <Cell><Data ss:Type="String">&#45;-</Data></Cell>
    <Cell><Data ss:Type="String">Cellular Component: endoplasmic reticulum membrane (GO:0005789);; Biological Process: sphingolipid metabolic process (GO:0006665);; Biological Process: response to abscisic acid (GO:0009737);; Molecular Function: sphingosine-1-phosphate phosphatase activity (GO:0042392);; Biological Process: stomatal closure (GO:0090332);; </Data></Cell>
    <Cell><Data ss:Type="String">K04716|3.0028e-14|vvi:100245213|lipid phosphate phosphatase delta; K04716 sphingosine-1-phosphate phosphatase 1 [EC:3.1.3.-] (A)</Data></Cell>
    <Cell><Data ss:Type="String">Lipid transport and metabolism </Data></Cell>
    <Cell><Data ss:Type="String">&#45;-</Data></Cell>
    <Cell><Data ss:Type="String">Lipid phosphate phosphatase delta GN=F14P22.80 OS=Arabidopsis thaliana (Mouse-ear cress) PE=2 SV=1</Data></Cell>
    <Cell><Data ss:Type="String">Putative uncharacterized protein {ECO:0000313|EMBL:CCB55214.1} OS=Vitis vinifera (Grape) PE=4 SV=1</Data></Cell>
    <Cell><Data ss:Type="String">PREDICTED: lipid phosphate phosphatase delta [Vitis vinifera]</Data></Cell>
    <Cell><Data ss:Type="String">&#45;-</Data></Cell>
   </Row>
   <Row ss:AutoFitHeight="0">
    <Cell><Data ss:Type="String">Achn311231-TA</Data></Cell>
    <Cell><Data ss:Type="String">&#45;-</Data></Cell>
    <Cell><Data ss:Type="String">Molecular Function: protein serine/threonine kinase activity (GO:0004674);; Molecular Function: ATP binding (GO:0005524);; Biological Process: protein phosphorylation (GO:0006468);; Biological Process: transmembrane receptor protein tyrosine kinase signaling pathway (GO:0007169);; Cellular Component: integral component of membrane (GO:0016021);; </Data></Cell>
    <Cell><Data ss:Type="String">&#45;-</Data></Cell>
    <Cell><Data ss:Type="String">&#45;-</Data></Cell>
    <Cell><Data ss:Type="String">Leucine Rich repeats (2 copies);; Leucine rich repeat N-terminal domain;; Leucine rich repeat;; Leucine Rich Repeat;; Protein tyrosine kinase;; Protein kinase domain;; Protein kinase domain;; Protein tyrosine kinase</Data></Cell>
    <Cell><Data ss:Type="String">Probable leucine-rich repeat receptor-like protein kinase At1g68400 (Precursor) GN=At1g68400 OS=Arabidopsis thaliana (Mouse-ear cress) PE=2 SV=1</Data></Cell>
    <Cell><Data ss:Type="String">Putative uncharacterized protein {ECO:0000313|EMBL:CCB50892.1} OS=Vitis vinifera (Grape) PE=4 SV=1</Data></Cell>
    <Cell><Data ss:Type="String">unnamed protein product [Vitis vinifera]</Data></Cell>
    <Cell><Data ss:Type="String">Malus x domestica putative receptor kinase (DIPM2) mRNA, complete cds</Data></Cell>
   </Row>
   <Row ss:AutoFitHeight="0">
    <Cell><Data ss:Type="String">Achn244181-TA</Data></Cell>
    <Cell><Data ss:Type="String">&#45;-</Data></Cell>
    <Cell><Data ss:Type="String">&#45;-</Data></Cell>
    <Cell><Data ss:Type="String">&#45;-</Data></Cell>
    <Cell><Data ss:Type="String">&#45;-</Data></Cell>
    <Cell><Data ss:Type="String">&#45;-</Data></Cell>
    <Cell><Data ss:Type="String">&#45;-</Data></Cell>
    <Cell><Data ss:Type="String">Uncharacterized protein {ECO:0000313|EMBL:KDO76230.1} OS=Citrus sinensis (Sweet orange) PE=4 SV=1</Data></Cell>
    <Cell><Data ss:Type="String">PREDICTED: uncharacterized protein LOC103415110 [Malus domestica]</Data></Cell>
    <Cell><Data ss:Type="String">&#45;-</Data></Cell>
   </Row>
   <Row ss:AutoFitHeight="0">
    <Cell><Data ss:Type="String">Achn020041-TA</Data></Cell>
    <Cell><Data ss:Type="String">&#45;-</Data></Cell>
    <Cell><Data ss:Type="String">&#45;-</Data></Cell>
    <Cell><Data ss:Type="String">&#45;-</Data></Cell>
    <Cell><Data ss:Type="String">&#45;-</Data></Cell>
    <Cell><Data ss:Type="String">Arabidopsis protein of unknown function</Data></Cell>
    <Cell><Data ss:Type="String">&#45;-</Data></Cell>
    <Cell><Data ss:Type="String">Uncharacterized protein {ECO:0000313|EMBL:EYU38016.1} OS=Erythranthe guttata (Yellow monkey flower) PE=4 SV=1</Data></Cell>
    <Cell><Data ss:Type="String">hypothetical protein MIMGU_mgv1a018667mg [Erythranthe guttata]</Data></Cell>
    <Cell><Data ss:Type="String">&#45;-</Data></Cell>
   </Row>
   <Row ss:AutoFitHeight="0">
    <Cell><Data ss:Type="String">Achn267571-TA</Data></Cell>
    <Cell><Data ss:Type="String">&#45;-</Data></Cell>
    <Cell><Data ss:Type="String">Biological Process: phenylpropanoid metabolic process (GO:0009698);; Biological Process: anthocyanin-containing compound biosynthetic process (GO:0009718);; Biological Process: response to sucrose (GO:0009744);; Biological Process: response to UV-B (GO:0010224);; Biological Process: pollen exine formation (GO:0010584);; Molecular Function: 4-coumarate-CoA ligase activity (GO:0016207);; Molecular Function: Photinus-luciferin 4-monooxygenase (ATP-hydrolyzing) activity (GO:0047077);; Biological Process: oxidation-reduction process (GO:0055114);; </Data></Cell>
    <Cell><Data ss:Type="String">K01904|7.55672e-169|tcc:TCM_025459|4-coumarate:CoA ligase 3; K01904 4-coumarate&#45;-CoA ligase [EC:6.2.1.12] (A)</Data></Cell>
    <Cell><Data ss:Type="String">Lipid transport and metabolism </Data></Cell>
    <Cell><Data ss:Type="String">AMP-binding enzyme;; AMP-binding enzyme;; AMP-binding enzyme C-terminal domain</Data></Cell>
    <Cell><Data ss:Type="String">4-coumarate&#45;-CoA ligase 2 OS=Glycine max (Soybean) PE=2 SV=2</Data></Cell>
    <Cell><Data ss:Type="String">4-coumarate:coenzyme A ligase 4 {ECO:0000313|EMBL:AHL44980.1} OS=Fraxinus mandshurica PE=4 SV=1</Data></Cell>
    <Cell><Data ss:Type="String">4-coumarate:coenzyme A ligase 4 [Fraxinus mandshurica]</Data></Cell>
    <Cell><Data ss:Type="String">Camellia sinensis cultivar UPASI-10 4-coumaroyl CoA ligase mRNA, complete cds</Data></Cell>
   </Row>
   <Row ss:AutoFitHeight="0">
    <Cell><Data ss:Type="String">Achn112011-TA</Data></Cell>
    <Cell><Data ss:Type="String">&#45;-</Data></Cell>
    <Cell><Data ss:Type="String">Biological Process: cellular process (GO:0009987);; </Data></Cell>
    <Cell><Data ss:Type="String">K03351|2.3315e-44|sot:102591780|anaphase-promoting complex subunit 4-like; K03351 anaphase-promoting complex subunit 4 (A)</Data></Cell>
    <Cell><Data ss:Type="String">&#45;-</Data></Cell>
    <Cell><Data ss:Type="String">Anaphase-promoting complex, cyclosome, subunit 4</Data></Cell>
    <Cell><Data ss:Type="String">Anaphase-promoting complex subunit 4 GN=APC4 OS=Arabidopsis thaliana (Mouse-ear cress) PE=2 SV=2</Data></Cell>
    <Cell><Data ss:Type="String">Putative uncharacterized protein {ECO:0000313|EMBL:CCB48280.1} OS=Vitis vinifera (Grape) PE=4 SV=1</Data></Cell>
    <Cell><Data ss:Type="String">PREDICTED: anaphase-promoting complex subunit 4-like isoform X1 [Solanum tuberosum]</Data></Cell>
    <Cell><Data ss:Type="String">Prunus persica hypothetical protein (PRUPE_ppa001703mg) mRNA, complete cds</Data></Cell>
   </Row>
   <Row ss:AutoFitHeight="0">
    <Cell><Data ss:Type="String">Achn061671-TA</Data></Cell>
    <Cell><Data ss:Type="String">&#45;-</Data></Cell>
    <Cell><Data ss:Type="String">&#45;-</Data></Cell>
    <Cell><Data ss:Type="String">&#45;-</Data></Cell>
    <Cell><Data ss:Type="String">&#45;-</Data></Cell>
    <Cell><Data ss:Type="String">&#45;-</Data></Cell>
    <Cell><Data ss:Type="String">&#45;-</Data></Cell>
    <Cell><Data ss:Type="String">Coffea canephora DH200=94 genomic scaffold, scaffold_84 {ECO:0000313|EMBL:CDP14414.1} OS=Coffea canephora (Robusta coffee) PE=4 SV=1</Data></Cell>
    <Cell><Data ss:Type="String">unnamed protein product [Coffea canephora]</Data></Cell>
    <Cell><Data ss:Type="String">PREDICTED: Glycine max uncharacterized LOC100786274 (LOC100786274), mRNA</Data></Cell>
   </Row>
   <Row ss:AutoFitHeight="0">
    <Cell><Data ss:Type="String">Achn215291-TA</Data></Cell>
    <Cell><Data ss:Type="String">&#45;-</Data></Cell>
    <Cell><Data ss:Type="String">Molecular Function: phosphorelay sensor kinase activity (GO:0000155);; Biological Process: phosphorelay signal transduction system (GO:0000160);; Molecular Function: ATP binding (GO:0005524);; Cellular Component: cytoplasm (GO:0005737);; Biological Process: regulation of transcription, DNA-templated (GO:0006355);; Biological Process: circadian rhythm (GO:0007623);; Molecular Function: G-protein coupled photoreceptor activity (GO:0008020);; Biological Process: detection of visible light (GO:0009584);; Biological Process: red, far-red light phototransduction (GO:0009585);; Biological Process: gravitropism (GO:0009630);; Biological Process: phototropism (GO:0009638);; Biological Process: photomorphogenesis (GO:0009640);; Biological Process: far-red light signaling pathway (GO:0010018);; Biological Process: red light signaling pathway (GO:0010161);; Biological Process: response to continuous far red light stimulus by the high-irradiance response system (GO:0010201);; Biological Process: response to very low fluence red light stimulus (GO:0010203);; Cellular Component: membrane (GO:0016020);; Cellular Component: nuclear body (GO:0016604);; Biological Process: protein-tetrapyrrole linkage (GO:0017006);; Biological Process: negative regulation of translation (GO:0017148);; Biological Process: peptidyl-histidine phosphorylation (GO:0018106);; Biological Process: protein-chromophore linkage (GO:0018298);; Biological Process: signal transduction by phosphorylation (GO:0023014);; Molecular Function: far-red light photoreceptor activity (GO:0031516);; Molecular Function: protein homodimerization activity (GO:0042803);; Biological Process: response to arsenic-containing substance (GO:0046685);; </Data></Cell>
    <Cell><Data ss:Type="String">K12120|2.14116e-38|cit:102616503|phytochrome A-like; K12120 phytochrome A (A)</Data></Cell>
    <Cell><Data ss:Type="String">&#45;-</Data></Cell>
    <Cell><Data ss:Type="String">PAS fold</Data></Cell>
    <Cell><Data ss:Type="String">Phytochrome A GN=PHYA OS=Solanum tuberosum (Potato) PE=2 SV=2</Data></Cell>
    <Cell><Data ss:Type="String">Phytochrome {ECO:0000256|PIRNR:PIRNR000084} OS=Monotropastrum globosum PE=2 SV=1</Data></Cell>
    <Cell><Data ss:Type="String">PREDICTED: phytochrome A [Nelumbo nucifera]</Data></Cell>
    <Cell><Data ss:Type="String">Cyrilla racemiflora phytochrome A (phyA) gene, exon 1 and partial cds</Data></Cell>
   </Row>
   <Row ss:AutoFitHeight="0">
    <Cell><Data ss:Type="String">Achn185351-TA</Data></Cell>
    <Cell><Data ss:Type="String">&#45;-</Data></Cell>
    <Cell><Data ss:Type="String">&#45;-</Data></Cell>
    <Cell><Data ss:Type="String">&#45;-</Data></Cell>
    <Cell><Data ss:Type="String">&#45;-</Data></Cell>
    <Cell><Data ss:Type="String">F-box domain;; F-box-like</Data></Cell>
    <Cell><Data ss:Type="String">F-box/kelch-repeat protein At3g23880 GN=At3g23880 OS=Arabidopsis thaliana (Mouse-ear cress) PE=2 SV=1</Data></Cell>
    <Cell><Data ss:Type="String">Putative uncharacterized protein {ECO:0000313|EMBL:CAN70618.1} OS=Vitis vinifera (Grape) PE=4 SV=1</Data></Cell>
    <Cell><Data ss:Type="String">PREDICTED: uncharacterized protein LOC100256318 [Vitis vinifera]</Data></Cell>
    <Cell><Data ss:Type="String">Populus trichocarpa clone JGIACSB17-D05, complete sequence</Data></Cell>
   </Row>
   <Row ss:AutoFitHeight="0">
    <Cell><Data ss:Type="String">Achn256071-TA</Data></Cell>
    <Cell><Data ss:Type="String">&#45;-</Data></Cell>
    <Cell><Data ss:Type="String">&#45;-</Data></Cell>
    <Cell><Data ss:Type="String">&#45;-</Data></Cell>
    <Cell><Data ss:Type="String">General function prediction only </Data></Cell>
    <Cell><Data ss:Type="String">&#45;-</Data></Cell>
    <Cell><Data ss:Type="String">Cationic amino acid transporter 4, vacuolar GN=CAT4 OS=Arabidopsis thaliana (Mouse-ear cress) PE=2 SV=1</Data></Cell>
    <Cell><Data ss:Type="String">Uncharacterized protein {ECO:0000313|EMBL:EXB29434.1} OS=Morus notabilis PE=4 SV=1</Data></Cell>
    <Cell><Data ss:Type="String">PREDICTED: uncharacterized protein LOC104589244 [Nelumbo nucifera]</Data></Cell>
    <Cell><Data ss:Type="String">&#45;-</Data></Cell>
   </Row>
   <Row ss:AutoFitHeight="0">
    <Cell><Data ss:Type="String">Achn082071-TA</Data></Cell>
    <Cell><Data ss:Type="String">&#45;-</Data></Cell>
    <Cell><Data ss:Type="String">&#45;-</Data></Cell>
    <Cell><Data ss:Type="String">&#45;-</Data></Cell>
    <Cell><Data ss:Type="String">&#45;-</Data></Cell>
    <Cell><Data ss:Type="String">Histone-like transcription factor (CBF/NF-Y) and archaeal histone</Data></Cell>
    <Cell><Data ss:Type="String">&#45;-</Data></Cell>
    <Cell><Data ss:Type="String">&#45;-</Data></Cell>
    <Cell><Data ss:Type="String">&#45;-</Data></Cell>
    <Cell><Data ss:Type="String">Phaseolus vulgaris hypothetical protein (PHAVU_011G077500g) mRNA, complete cds</Data></Cell>
   </Row>
   <Row ss:AutoFitHeight="0">
    <Cell><Data ss:Type="String">Achn260341-TA</Data></Cell>
    <Cell><Data ss:Type="String">&#45;-</Data></Cell>
    <Cell><Data ss:Type="String">&#45;-</Data></Cell>
    <Cell><Data ss:Type="String">K12848|5.80592e-13|fve:101291932|zinc finger matrin-type protein 2-like; K12848 U4/U6.U5 tri-snRNP component SNU23 (A)</Data></Cell>
    <Cell><Data ss:Type="String">General function prediction only </Data></Cell>
    <Cell><Data ss:Type="String">&#45;-</Data></Cell>
    <Cell><Data ss:Type="String">&#45;-</Data></Cell>
    <Cell><Data ss:Type="String">Uncharacterized protein {ECO:0000313|EMBL:KCW60547.1} OS=Eucalyptus grandis (Flooded gum) PE=4 SV=1</Data></Cell>
    <Cell><Data ss:Type="String">PREDICTED: zinc finger matrin-type protein 2 [Eucalyptus grandis] </Data></Cell>
    <Cell><Data ss:Type="String">Phaseolus vulgaris hypothetical protein (PHAVU_001G225500g) mRNA, complete cds</Data></Cell>
   </Row>
   <Row ss:AutoFitHeight="0">
    <Cell><Data ss:Type="String">Achn269371-TA</Data></Cell>
    <Cell><Data ss:Type="String">&#45;-</Data></Cell>
    <Cell><Data ss:Type="String">Molecular Function: catalytic activity (GO:0003824);; Cellular Component: mitochondrial respiratory chain complex I (GO:0005747);; Biological Process: glycolysis (GO:0006096);; Biological Process: ubiquitin-dependent protein catabolic process (GO:0006511);; Biological Process: aerobic respiration (GO:0009060);; Biological Process: photorespiration (GO:0009853);; Biological Process: response to cadmium ion (GO:0046686);; Biological Process: response to misfolded protein (GO:0051788);; Biological Process: proteasome core complex assembly (GO:0080129);; </Data></Cell>
    <Cell><Data ss:Type="String">K03950|5.6859e-28|rcu:RCOM_1451960|NADH dehydrogenase, putative; K03950 NADH dehydrogenase (ubiquinone) 1 alpha subcomplex subunit 6 (A)</Data></Cell>
    <Cell><Data ss:Type="String">Energy production and conversion </Data></Cell>
    <Cell><Data ss:Type="String">NAC domain;; NAC domain</Data></Cell>
    <Cell><Data ss:Type="String">NADH dehydrogenase [ubiquinone] 1 alpha subcomplex subunit 6 GN=At3g12260 OS=Arabidopsis thaliana (Mouse-ear cress) PE=2 SV=1</Data></Cell>
    <Cell><Data ss:Type="String">Uncharacterized protein {ECO:0000313|EMBL:KDP40546.1} OS=Jatropha curcas (Barbados nut) PE=4 SV=1</Data></Cell>
    <Cell><Data ss:Type="String">hypothetical protein F383_03720 [Gossypium arboreum]</Data></Cell>
    <Cell><Data ss:Type="String">Ricinus communis mitochondrion, complete genome</Data></Cell>
   </Row>
   <Row ss:AutoFitHeight="0">
    <Cell><Data ss:Type="String">Achn320731-TA</Data></Cell>
    <Cell><Data ss:Type="String">&#45;-</Data></Cell>
    <Cell><Data ss:Type="String">&#45;-</Data></Cell>
    <Cell><Data ss:Type="String">&#45;-</Data></Cell>
    <Cell><Data ss:Type="String">&#45;-</Data></Cell>
    <Cell><Data ss:Type="String">&#45;-</Data></Cell>
    <Cell><Data ss:Type="String">&#45;-</Data></Cell>
    <Cell><Data ss:Type="String">Putative uncharacterized protein {ECO:0000313|EMBL:CCB50875.1} OS=Vitis vinifera (Grape) PE=4 SV=1</Data></Cell>
    <Cell><Data ss:Type="String">PREDICTED: uncharacterized protein LOC105162071 [Sesamum indicum]</Data></Cell>
    <Cell><Data ss:Type="String">&#45;-</Data></Cell>
   </Row>
   <Row ss:AutoFitHeight="0">
    <Cell><Data ss:Type="String">Achn258471-TA</Data></Cell>
    <Cell><Data ss:Type="String">&#45;-</Data></Cell>
    <Cell><Data ss:Type="String">Cellular Component: ubiquitin ligase complex (GO:0000151);; Molecular Function: ubiquitin-protein ligase activity (GO:0004842);; Biological Process: protein ubiquitination (GO:0016567);; </Data></Cell>
    <Cell><Data ss:Type="String">&#45;-</Data></Cell>
    <Cell><Data ss:Type="String">Function unknown </Data></Cell>
    <Cell><Data ss:Type="String">U-box domain;; Armadillo/beta-catenin-like repeat</Data></Cell>
    <Cell><Data ss:Type="String">U-box domain-containing protein 16 GN=PUB16 OS=Arabidopsis thaliana (Mouse-ear cress) PE=2 SV=1</Data></Cell>
    <Cell><Data ss:Type="String">Uncharacterized protein {ECO:0000313|EMBL:EYU42000.1} OS=Erythranthe guttata (Yellow monkey flower) PE=4 SV=1</Data></Cell>
    <Cell><Data ss:Type="String">PREDICTED: U-box domain-containing protein 16 [Sesamum indicum]</Data></Cell>
    <Cell><Data ss:Type="String">Cucumis melo genomic chromosome, chr_8</Data></Cell>
   </Row>
   <Row ss:AutoFitHeight="0">
    <Cell><Data ss:Type="String">Achn214781-TA</Data></Cell>
    <Cell><Data ss:Type="String">&#45;-</Data></Cell>
    <Cell><Data ss:Type="String">Molecular Function: sequence-specific DNA binding transcription factor activity (GO:0003700);; Biological Process: regulation of transcription, DNA-templated (GO:0006355);; Molecular Function: zinc ion binding (GO:0008270);; Molecular Function: sequence-specific DNA binding (GO:0043565);; </Data></Cell>
    <Cell><Data ss:Type="String">&#45;-</Data></Cell>
    <Cell><Data ss:Type="String">Transcription </Data></Cell>
    <Cell><Data ss:Type="String">tify domain</Data></Cell>
    <Cell><Data ss:Type="String">GATA transcription factor 24 GN=MXL8.2 OS=Arabidopsis thaliana (Mouse-ear cress) PE=2 SV=2</Data></Cell>
    <Cell><Data ss:Type="String">Uncharacterized protein {ECO:0000313|EMBL:EYU18404.1} OS=Erythranthe guttata (Yellow monkey flower) PE=4 SV=1</Data></Cell>
    <Cell><Data ss:Type="String">hypothetical protein MIMGU_mgv1a010122mg [Erythranthe guttata]</Data></Cell>
    <Cell><Data ss:Type="String">Ricinus communis GATA transcription factor, putative, mRNA</Data></Cell>
   </Row>
   <Row ss:AutoFitHeight="0">
    <Cell><Data ss:Type="String">Achn277241-TA</Data></Cell>
    <Cell><Data ss:Type="String">&#45;-</Data></Cell>
    <Cell><Data ss:Type="String">Biological Process: response to biotic stimulus (GO:0009607);; Biological Process: type I hypersensitivity (GO:0016068);; </Data></Cell>
    <Cell><Data ss:Type="String">&#45;-</Data></Cell>
    <Cell><Data ss:Type="String">&#45;-</Data></Cell>
    <Cell><Data ss:Type="String">Pathogenesis-related protein Bet v I family;; Pathogenesis-related protein Bet v I family;; Pathogenesis-related protein Bet v I family</Data></Cell>
    <Cell><Data ss:Type="String">Kirola {ECO:0000303|PubMed:21309790} OS=Actinidia deliciosa (Kiwi) PE=1 SV=1</Data></Cell>
    <Cell><Data ss:Type="String">Uncharacterized protein {ECO:0000313|EMBL:EYU23173.1} OS=Erythranthe guttata (Yellow monkey flower) PE=4 SV=1</Data></Cell>
    <Cell><Data ss:Type="String">Chain A, Crystal Structure Of Recombinant Kirola (act D 11)</Data></Cell>
    <Cell><Data ss:Type="String">Lotus japonicus genomic DNA, chromosome 2, clone: LjT18K09, TM0380, complete sequence</Data></Cell>
   </Row>
   <Row ss:AutoFitHeight="0">
    <Cell><Data ss:Type="String">Achn367351-TA</Data></Cell>
    <Cell><Data ss:Type="String">General function prediction only </Data></Cell>
    <Cell><Data ss:Type="String">Molecular Function: GTP binding (GO:0005525);; Biological Process: small GTPase mediated signal transduction (GO:0007264);; Biological Process: protein transport (GO:0015031);; </Data></Cell>
    <Cell><Data ss:Type="String">K07904|2.1206e-56|mdm:103444061|ras-related protein Rab11D; K07904 Ras-related protein Rab-11A (A)</Data></Cell>
    <Cell><Data ss:Type="String">Intracellular trafficking, secretion, and vesicular transport </Data></Cell>
    <Cell><Data ss:Type="String">Ras family</Data></Cell>
    <Cell><Data ss:Type="String">Ras-related protein Rab11D GN=RAB11D OS=Lotus japonicus (Lotus corniculatus var. japonicus) PE=2 SV=1</Data></Cell>
    <Cell><Data ss:Type="String">Ras-related protein Rab11D {ECO:0000313|EMBL:EXB92372.1} OS=Morus notabilis PE=3 SV=1</Data></Cell>
    <Cell><Data ss:Type="String">Ras-related protein Rab11D [Morus notabilis] </Data></Cell>
    <Cell><Data ss:Type="String">&#45;-</Data></Cell>
   </Row>
   <Row ss:AutoFitHeight="0">
    <Cell><Data ss:Type="String">Achn023131-TA</Data></Cell>
    <Cell><Data ss:Type="String">&#45;-</Data></Cell>
    <Cell><Data ss:Type="String">Molecular Function: RNA polymerase II transcription cofactor activity (GO:0001104);; Biological Process: regulation of transcription from RNA polymerase II promoter (GO:0006357);; Cellular Component: mediator complex (GO:0016592);; </Data></Cell>
    <Cell><Data ss:Type="String">K13528|2.61307e-34|pop:POPTR_0006s14580g|hypothetical protein; K13528 mediator of RNA polymerase II transcription subunit 20 (A)</Data></Cell>
    <Cell><Data ss:Type="String">Amino acid transport and metabolism </Data></Cell>
    <Cell><Data ss:Type="String">TATA-binding related factor (TRF) of subunit 20 of Mediator complex</Data></Cell>
    <Cell><Data ss:Type="String">Mediator of RNA polymerase II transcription subunit 20a GN=T3B23.10 OS=Arabidopsis thaliana (Mouse-ear cress) PE=1 SV=1</Data></Cell>
    <Cell><Data ss:Type="String">Uncharacterized protein {ECO:0000313|EMBL:KCW79431.1} OS=Eucalyptus grandis (Flooded gum) PE=4 SV=1</Data></Cell>
    <Cell><Data ss:Type="String">hypothetical protein EUGRSUZ_C00825 [Eucalyptus grandis] </Data></Cell>
    <Cell><Data ss:Type="String">PREDICTED: Sesamum indicum mediator of RNA polymerase II transcription subunit 20a (LOC105173669), transcript variant X1, mRNA</Data></Cell>
   </Row>
   <Row ss:AutoFitHeight="0">
    <Cell><Data ss:Type="String">Achn368851-TA</Data></Cell>
    <Cell><Data ss:Type="String">&#45;-</Data></Cell>
    <Cell><Data ss:Type="String">&#45;-</Data></Cell>
    <Cell><Data ss:Type="String">&#45;-</Data></Cell>
    <Cell><Data ss:Type="String">&#45;-</Data></Cell>
    <Cell><Data ss:Type="String">MULE transposase domain</Data></Cell>
    <Cell><Data ss:Type="String">&#45;-</Data></Cell>
    <Cell><Data ss:Type="String">Uncharacterized protein {ECO:0000313|EMBL:EMJ01513.1} OS=Prunus persica (Peach) PE=4 SV=1</Data></Cell>
    <Cell><Data ss:Type="String">PREDICTED: uncharacterized protein LOC102623579 [Citrus sinensis]</Data></Cell>
    <Cell><Data ss:Type="String">&#45;-</Data></Cell>
   </Row>
   <Row ss:AutoFitHeight="0">
    <Cell><Data ss:Type="String">Achn316391-TA</Data></Cell>
    <Cell><Data ss:Type="String">&#45;-</Data></Cell>
    <Cell><Data ss:Type="String">Molecular Function: transferase activity, transferring phosphorus-containing groups (GO:0016772);; </Data></Cell>
    <Cell><Data ss:Type="String">&#45;-</Data></Cell>
    <Cell><Data ss:Type="String">&#45;-</Data></Cell>
    <Cell><Data ss:Type="String">PB1 domain</Data></Cell>
    <Cell><Data ss:Type="String">&#45;-</Data></Cell>
    <Cell><Data ss:Type="String">Putative uncharacterized protein {ECO:0000313|EMBL:CAN82462.1} OS=Vitis vinifera (Grape) PE=4 SV=1</Data></Cell>
    <Cell><Data ss:Type="String">hypothetical protein VITISV_009583 [Vitis vinifera]</Data></Cell>
    <Cell><Data ss:Type="String">Ricinus communis serine/threonine protein kinase, putative, mRNA</Data></Cell>
   </Row>
   <Row ss:AutoFitHeight="0">
    <Cell><Data ss:Type="String">Achn360831-TA</Data></Cell>
    <Cell><Data ss:Type="String">&#45;-</Data></Cell>
    <Cell><Data ss:Type="String">Biological Process: carbohydrate metabolic process (GO:0005975);; Molecular Function: cellulase activity (GO:0008810);; Biological Process: trichoblast differentiation (GO:0010054);; Molecular Function: carbohydrate binding (GO:0030246);; </Data></Cell>
    <Cell><Data ss:Type="String">&#45;-</Data></Cell>
    <Cell><Data ss:Type="String">&#45;-</Data></Cell>
    <Cell><Data ss:Type="String">Glycosyl hydrolase family 9;; Glycosyl hydrolase family 9;; Glycosyl hydrolase family 9;; Glycosyl hydrolase family 9</Data></Cell>
    <Cell><Data ss:Type="String">Endoglucanase 5 (Precursor) GN=At1g48930 OS=Arabidopsis thaliana (Mouse-ear cress) PE=2 SV=1</Data></Cell>
    <Cell><Data ss:Type="String">Endoglucanase {ECO:0000256|RuleBase:RU361166} OS=Gossypium hirsutum (Upland cotton) PE=2 SV=1</Data></Cell>
    <Cell><Data ss:Type="String">glycoside hydrolase family 9 C1 [Gossypium hirsutum]</Data></Cell>
    <Cell><Data ss:Type="String">PREDICTED: Pyrus x bretschneideri endoglucanase 5 (LOC103943206), mRNA</Data></Cell>
   </Row>
   <Row ss:AutoFitHeight="0">
    <Cell><Data ss:Type="String">Achn047621-TA</Data></Cell>
    <Cell><Data ss:Type="String">&#45;-</Data></Cell>
    <Cell><Data ss:Type="String">&#45;-</Data></Cell>
    <Cell><Data ss:Type="String">&#45;-</Data></Cell>
    <Cell><Data ss:Type="String">&#45;-</Data></Cell>
    <Cell><Data ss:Type="String">DUF761-associated sequence motif</Data></Cell>
    <Cell><Data ss:Type="String">Protein LONGIFOLIA 1 GN=T20K14.190 OS=Arabidopsis thaliana (Mouse-ear cress) PE=1 SV=1</Data></Cell>
    <Cell><Data ss:Type="String">Putative uncharacterized protein {ECO:0000313|EMBL:CCB43143.1} OS=Vitis vinifera (Grape) PE=4 SV=1</Data></Cell>
    <Cell><Data ss:Type="String">PREDICTED: protein LONGIFOLIA 1 [Vitis vinifera]</Data></Cell>
    <Cell><Data ss:Type="String">Vitis vinifera, whole genome shotgun sequence, contig VV78X128180.7, clone ENTAV 115</Data></Cell>
   </Row>
   <Row ss:AutoFitHeight="0">
    <Cell><Data ss:Type="String">Achn131481-TA</Data></Cell>
    <Cell><Data ss:Type="String">&#45;-</Data></Cell>
    <Cell><Data ss:Type="String">&#45;-</Data></Cell>
    <Cell><Data ss:Type="String">K04122|5.49654e-78|cmo:103493505|ent-kaurene oxidase, chloroplastic; K04122 ent-kaurene oxidase [EC:1.14.13.78] (A)</Data></Cell>
    <Cell><Data ss:Type="String">Secondary metabolites biosynthesis, transport and catabolism </Data></Cell>
    <Cell><Data ss:Type="String">Cytochrome P450;; Cytochrome P450</Data></Cell>
    <Cell><Data ss:Type="String">Ent-kaurene oxidase, chloroplastic GN=T1N24.23 OS=Arabidopsis thaliana (Mouse-ear cress) PE=1 SV=2</Data></Cell>
    <Cell><Data ss:Type="String">Ent-kaurene oxidase {ECO:0000313|EMBL:EXB38621.1} OS=Morus notabilis PE=3 SV=1</Data></Cell>
    <Cell><Data ss:Type="String">Ent-kaurene oxidase [Morus notabilis] </Data></Cell>
    <Cell><Data ss:Type="String">Lotus japonicus genomic DNA, chromosome 3, clone: LjT40P18, TM1924, complete sequence</Data></Cell>
   </Row>
   <Row ss:AutoFitHeight="0">
    <Cell><Data ss:Type="String">Achn034981-TA</Data></Cell>
    <Cell><Data ss:Type="String">&#45;-</Data></Cell>
    <Cell><Data ss:Type="String">&#45;-</Data></Cell>
    <Cell><Data ss:Type="String">K07297|4.21529e-24|mdm:103404294|adiponectin receptor protein 2-like; K07297 adiponectin receptor (A)</Data></Cell>
    <Cell><Data ss:Type="String">&#45;-</Data></Cell>
    <Cell><Data ss:Type="String">&#45;-</Data></Cell>
    <Cell><Data ss:Type="String">Heptahelical transmembrane protein 5 GN=HHP5 OS=Arabidopsis thaliana (Mouse-ear cress) PE=2 SV=1</Data></Cell>
    <Cell><Data ss:Type="String">Uncharacterized protein {ECO:0000313|EMBL:KDP32090.1} OS=Jatropha curcas (Barbados nut) PE=4 SV=1</Data></Cell>
    <Cell><Data ss:Type="String">ADIPOR-like receptor protein [Gossypium arboreum]</Data></Cell>
    <Cell><Data ss:Type="String">&#45;-</Data></Cell>
   </Row>
   <Row ss:AutoFitHeight="0">
    <Cell><Data ss:Type="String">Achn357321-TA</Data></Cell>
    <Cell><Data ss:Type="String">&#45;-</Data></Cell>
    <Cell><Data ss:Type="String">&#45;-</Data></Cell>
    <Cell><Data ss:Type="String">&#45;-</Data></Cell>
    <Cell><Data ss:Type="String">&#45;-</Data></Cell>
    <Cell><Data ss:Type="String">&#45;-</Data></Cell>
    <Cell><Data ss:Type="String">&#45;-</Data></Cell>
    <Cell><Data ss:Type="String">Haloacid dehalogenase-like hydrolase superfamily protein isoform 3 {ECO:0000313|EMBL:EOY27485.1} OS=Theobroma cacao (Cacao) PE=4 SV=1</Data></Cell>
    <Cell><Data ss:Type="String">Haloacid dehalogenase-like hydrolase superfamily protein isoform 3 [Theobroma cacao] </Data></Cell>
    <Cell><Data ss:Type="String">&#45;-</Data></Cell>
   </Row>
   <Row ss:AutoFitHeight="0">
    <Cell><Data ss:Type="String">Achn231901-TA</Data></Cell>
    <Cell><Data ss:Type="String">Replication, recombination and repair </Data></Cell>
    <Cell><Data ss:Type="String">&#45;-</Data></Cell>
    <Cell><Data ss:Type="String">&#45;-</Data></Cell>
    <Cell><Data ss:Type="String">General function prediction only </Data></Cell>
    <Cell><Data ss:Type="String">Retrotransposon gag protein;; Reverse transcriptase (RNA-dependent DNA polymerase);; Ribosomal L18ae/LX protein domain;; Reverse transcriptase (RNA-dependent DNA polymerase);; Ribosomal L18ae/LX protein domain</Data></Cell>
    <Cell><Data ss:Type="String">60S ribosomal protein L18a-2 GN=RPL18AB OS=Arabidopsis thaliana (Mouse-ear cress) PE=2 SV=2</Data></Cell>
    <Cell><Data ss:Type="String">Uncharacterized protein {ECO:0000313|EMBL:EMJ08431.1} OS=Prunus persica (Peach) PE=4 SV=1</Data></Cell>
    <Cell><Data ss:Type="String">PREDICTED: uncharacterized protein LOC103333039 [Prunus mume]</Data></Cell>
    <Cell><Data ss:Type="String">PREDICTED: Nelumbo nucifera 60S ribosomal protein L18a-2 (LOC104601469), mRNA</Data></Cell>
   </Row>
   <Row ss:AutoFitHeight="0">
    <Cell><Data ss:Type="String">Achn206861-TA</Data></Cell>
    <Cell><Data ss:Type="String">&#45;-</Data></Cell>
    <Cell><Data ss:Type="String">&#45;-</Data></Cell>
    <Cell><Data ss:Type="String">&#45;-</Data></Cell>
    <Cell><Data ss:Type="String">&#45;-</Data></Cell>
    <Cell><Data ss:Type="String">Arabidopsis protein of unknown function</Data></Cell>
    <Cell><Data ss:Type="String">&#45;-</Data></Cell>
    <Cell><Data ss:Type="String">Coffea canephora DH200=94 genomic scaffold, scaffold_7 {ECO:0000313|EMBL:CDP01821.1} OS=Coffea canephora (Robusta coffee) PE=4 SV=1</Data></Cell>
    <Cell><Data ss:Type="String">unnamed protein product [Coffea canephora]</Data></Cell>
    <Cell><Data ss:Type="String">&#45;-</Data></Cell>
   </Row>
   <Row ss:AutoFitHeight="0">
    <Cell><Data ss:Type="String">Achn328181-TA</Data></Cell>
    <Cell><Data ss:Type="String">&#45;-</Data></Cell>
    <Cell><Data ss:Type="String">Molecular Function: DNA binding (GO:0003677);; Molecular Function: metal ion binding (GO:0046872);; </Data></Cell>
    <Cell><Data ss:Type="String">&#45;-</Data></Cell>
    <Cell><Data ss:Type="String">&#45;-</Data></Cell>
    <Cell><Data ss:Type="String">&#45;-</Data></Cell>
    <Cell><Data ss:Type="String">&#45;-</Data></Cell>
    <Cell><Data ss:Type="String">Uncharacterized protein {ECO:0000313|EnsemblPlants:PGSC0003DMT400054933} OS=Solanum tuberosum (Potato) PE=4 SV=1</Data></Cell>
    <Cell><Data ss:Type="String">PREDICTED: uncharacterized protein LOC102581419 [Solanum tuberosum]</Data></Cell>
    <Cell><Data ss:Type="String">&#45;-</Data></Cell>
   </Row>
   <Row ss:AutoFitHeight="0">
    <Cell><Data ss:Type="String">Achn281671-TA</Data></Cell>
    <Cell><Data ss:Type="String">&#45;-</Data></Cell>
    <Cell><Data ss:Type="String">Molecular Function: transferase activity, transferring phosphorus-containing groups (GO:0016772);; </Data></Cell>
    <Cell><Data ss:Type="String">K08867|1.81705e-149|rcu:RCOM_1312940|kinase, putative (EC:2.7.11.25); K08867 WNK lysine deficient protein kinase [EC:2.7.11.1] (A)</Data></Cell>
    <Cell><Data ss:Type="String">General function prediction only </Data></Cell>
    <Cell><Data ss:Type="String">Protein tyrosine kinase;; Protein kinase domain;; Protein tyrosine kinase;; Protein kinase domain</Data></Cell>
    <Cell><Data ss:Type="String">Serine/threonine-protein kinase WNK8 GN=WNK8 OS=Arabidopsis thaliana (Mouse-ear cress) PE=1 SV=1</Data></Cell>
    <Cell><Data ss:Type="String">Kinase, putative {ECO:0000313|EMBL:EEF43423.1} OS=Ricinus communis (Castor bean) PE=4 SV=1</Data></Cell>
    <Cell><Data ss:Type="String">PREDICTED: serine/threonine-protein kinase WNK8 [Prunus mume]</Data></Cell>
    <Cell><Data ss:Type="String">Vitis vinifera contig VV78X041959.2, whole genome shotgun sequence</Data></Cell>
   </Row>
   <Row ss:AutoFitHeight="0">
    <Cell><Data ss:Type="String">Achn205191-TA</Data></Cell>
    <Cell><Data ss:Type="String">&#45;-</Data></Cell>
    <Cell><Data ss:Type="String">Biological Process: metabolic process (GO:0008152);; Molecular Function: hydrolase activity (GO:0016787);; </Data></Cell>
    <Cell><Data ss:Type="String">&#45;-</Data></Cell>
    <Cell><Data ss:Type="String">Defense mechanisms </Data></Cell>
    <Cell><Data ss:Type="String">alpha/beta hydrolase fold</Data></Cell>
    <Cell><Data ss:Type="String">Probable carboxylesterase 18 GN=CXE18 OS=Arabidopsis thaliana (Mouse-ear cress) PE=1 SV=1</Data></Cell>
    <Cell><Data ss:Type="String">Coffea canephora DH200=94 genomic scaffold, scaffold_56 {ECO:0000313|EMBL:CDP11556.1} OS=Coffea canephora (Robusta coffee) PE=4 SV=1</Data></Cell>
    <Cell><Data ss:Type="String">PREDICTED: probable carboxylesterase 18 [Nicotiana sylvestris]</Data></Cell>
    <Cell><Data ss:Type="String">&#45;-</Data></Cell>
   </Row>
   <Row ss:AutoFitHeight="0">
    <Cell><Data ss:Type="String">Achn047111-TA</Data></Cell>
    <Cell><Data ss:Type="String">&#45;-</Data></Cell>
    <Cell><Data ss:Type="String">&#45;-</Data></Cell>
    <Cell><Data ss:Type="String">&#45;-</Data></Cell>
    <Cell><Data ss:Type="String">&#45;-</Data></Cell>
    <Cell><Data ss:Type="String">Protein of unknown function, DUF599;; Protein of unknown function, DUF599;; Protein of unknown function, DUF599</Data></Cell>
    <Cell><Data ss:Type="String">&#45;-</Data></Cell>
    <Cell><Data ss:Type="String">Uncharacterized protein {ECO:0000313|EMBL:KDP20231.1} OS=Jatropha curcas (Barbados nut) PE=4 SV=1</Data></Cell>
    <Cell><Data ss:Type="String">hypothetical protein JCGZ_08879 [Jatropha curcas]</Data></Cell>
    <Cell><Data ss:Type="String">Theobroma cacao Uncharacterized protein (TCM_015546) mRNA, complete cds</Data></Cell>
   </Row>
   <Row ss:AutoFitHeight="0">
    <Cell><Data ss:Type="String">Achn219921-TA</Data></Cell>
    <Cell><Data ss:Type="String">Inorganic ion transport and metabolism </Data></Cell>
    <Cell><Data ss:Type="String">Molecular Function: calcium:sodium antiporter activity (GO:0005432);; Cellular Component: plasma membrane (GO:0005886);; Biological Process: high-affinity potassium ion import (GO:0010163);; Molecular Function: potassium ion transmembrane transporter activity (GO:0015079);; Cellular Component: integral component of membrane (GO:0016021);; Cellular Component: nuclear periphery (GO:0034399);; Biological Process: sodium ion transmembrane transport (GO:0035725);; </Data></Cell>
    <Cell><Data ss:Type="String">K13754|1.97492e-114|rcu:RCOM_1431040|cation:cation antiporter, putative; K13754 solute carrier family 24 (sodium/potassium/calcium exchanger), member 6 (A)</Data></Cell>
    <Cell><Data ss:Type="String">Inorganic ion transport and metabolism </Data></Cell>
    <Cell><Data ss:Type="String">Sodium/calcium exchanger protein;; Sodium/calcium exchanger protein;; Signal peptidase subunit</Data></Cell>
    <Cell><Data ss:Type="String">Cation/calcium exchanger 5 GN=F7G19.17 OS=Arabidopsis thaliana (Mouse-ear cress) PE=2 SV=1</Data></Cell>
    <Cell><Data ss:Type="String">Cation:cation antiporter, putative {ECO:0000313|EMBL:EEF49806.1} OS=Ricinus communis (Castor bean) PE=4 SV=1</Data></Cell>
    <Cell><Data ss:Type="String">cation:cation antiporter, putative [Ricinus communis] </Data></Cell>
    <Cell><Data ss:Type="String">PREDICTED: Prunus mume cation/calcium exchanger 5 (LOC103344663), mRNA</Data></Cell>
   </Row>
   <Row ss:AutoFitHeight="0">
    <Cell><Data ss:Type="String">Achn089931-TA</Data></Cell>
    <Cell><Data ss:Type="String">&#45;-</Data></Cell>
    <Cell><Data ss:Type="String">Molecular Function: ATP binding (GO:0005524);; Biological Process: ATP catabolic process (GO:0006200);; Molecular Function: microtubule-severing ATPase activity (GO:0008568);; Biological Process: protein metabolic process (GO:0019538);; </Data></Cell>
    <Cell><Data ss:Type="String">&#45;-</Data></Cell>
    <Cell><Data ss:Type="String">Posttranslational modification, protein turnover, chaperones </Data></Cell>
    <Cell><Data ss:Type="String">&#45;-</Data></Cell>
    <Cell><Data ss:Type="String">&#45;-</Data></Cell>
    <Cell><Data ss:Type="String">Uncharacterized protein {ECO:0000313|EMBL:EEE86214.1} OS=Populus trichocarpa (Western balsam poplar) PE=4 SV=1</Data></Cell>
    <Cell><Data ss:Type="String">hypothetical protein POPTR_0004s06390g [Populus trichocarpa] </Data></Cell>
    <Cell><Data ss:Type="String">&#45;-</Data></Cell>
   </Row>
   <Row ss:AutoFitHeight="0">
    <Cell><Data ss:Type="String">Achn098941-TA</Data></Cell>
    <Cell><Data ss:Type="String">Translation, ribosomal structure and biogenesis </Data></Cell>
    <Cell><Data ss:Type="String">Molecular Function: translation initiation factor activity (GO:0003743);; Cellular Component: nucleus (GO:0005634);; Cellular Component: cytoplasm (GO:0005737);; Biological Process: translational initiation (GO:0006413);; Biological Process: RNA metabolic process (GO:0016070);; </Data></Cell>
    <Cell><Data ss:Type="String">K03262|0|vvi:100263898|eukaryotic translation initiation factor 5-like; K03262 translation initiation factor 5 (A)</Data></Cell>
    <Cell><Data ss:Type="String">Translation, ribosomal structure and biogenesis </Data></Cell>
    <Cell><Data ss:Type="String">Domain found in IF2B/IF5;; eIF4-gamma/eIF5/eIF2-epsilon</Data></Cell>
    <Cell><Data ss:Type="String">Eukaryotic translation initiation factor 5 GN=EIF5 OS=Phaseolus vulgaris (Kidney bean) PE=2 SV=1</Data></Cell>
    <Cell><Data ss:Type="String">Putative uncharacterized protein {ECO:0000313|EMBL:CCB57669.1} OS=Vitis vinifera (Grape) PE=4 SV=1</Data></Cell>
    <Cell><Data ss:Type="String">PREDICTED: eukaryotic translation initiation factor 5-like [Vitis vinifera]</Data></Cell>
    <Cell><Data ss:Type="String">PREDICTED: Vitis vinifera eukaryotic translation initiation factor 5-like (LOC100263898), mRNA</Data></Cell>
   </Row>
   <Row ss:AutoFitHeight="0">
    <Cell><Data ss:Type="String">Achn057871-TA</Data></Cell>
    <Cell><Data ss:Type="String">Energy production and conversion </Data></Cell>
    <Cell><Data ss:Type="String">Molecular Function: hydrogen ion transmembrane transporter activity (GO:0015078);; Biological Process: ATP hydrolysis coupled proton transport (GO:0015991);; Cellular Component: proton-transporting V-type ATPase, V0 domain (GO:0033179);; </Data></Cell>
    <Cell><Data ss:Type="String">K02146|1.01469e-34|cic:CICLE_v10012084mg|hypothetical protein; K02146 V-type H+-transporting ATPase subunit d (A)</Data></Cell>
    <Cell><Data ss:Type="String">Energy production and conversion </Data></Cell>
    <Cell><Data ss:Type="String">ATP synthase (C/AC39) subunit</Data></Cell>
    <Cell><Data ss:Type="String">V-type proton ATPase subunit d1 GN=VHA-d1 OS=Arabidopsis thaliana (Mouse-ear cress) PE=1 SV=1</Data></Cell>
    <Cell><Data ss:Type="String">Uncharacterized protein {ECO:0000313|EMBL:ESR44333.1} OS=Citrus clementina PE=4 SV=1</Data></Cell>
    <Cell><Data ss:Type="String">unnamed protein product [Vitis vinifera]</Data></Cell>
    <Cell><Data ss:Type="String">PREDICTED: Elaeis guineensis V-type proton ATPase subunit d2 (LOC105054220), mRNA</Data></Cell>
   </Row>
   <Row ss:AutoFitHeight="0">
    <Cell><Data ss:Type="String">Achn247321-TA</Data></Cell>
    <Cell><Data ss:Type="String">&#45;-</Data></Cell>
    <Cell><Data ss:Type="String">&#45;-</Data></Cell>
    <Cell><Data ss:Type="String">&#45;-</Data></Cell>
    <Cell><Data ss:Type="String">&#45;-</Data></Cell>
    <Cell><Data ss:Type="String">&#45;-</Data></Cell>
    <Cell><Data ss:Type="String">&#45;-</Data></Cell>
    <Cell><Data ss:Type="String">Putative uncharacterized protein {ECO:0000313|EMBL:EEF46090.1} OS=Ricinus communis (Castor bean) PE=4 SV=1</Data></Cell>
    <Cell><Data ss:Type="String">conserved hypothetical protein [Ricinus communis] </Data></Cell>
    <Cell><Data ss:Type="String">&#45;-</Data></Cell>
   </Row>
   <Row ss:AutoFitHeight="0">
    <Cell><Data ss:Type="String">Achn287481-TA</Data></Cell>
    <Cell><Data ss:Type="String">&#45;-</Data></Cell>
    <Cell><Data ss:Type="String">Molecular Function: phosphoglycerate mutase activity (GO:0004619);; Cellular Component: cytoplasm (GO:0005737);; Biological Process: glycolysis (GO:0006096);; Molecular Function: manganese ion binding (GO:0030145);; </Data></Cell>
    <Cell><Data ss:Type="String">K15633|6.83117e-16|mdm:103433794|2,3-bisphosphoglycerate-independent phosphoglycerate mutase-like; K15633 2,3-bisphosphoglycerate-independent phosphoglycerate mutase [EC:5.4.2.12] (A)</Data></Cell>
    <Cell><Data ss:Type="String">Carbohydrate transport and metabolism </Data></Cell>
    <Cell><Data ss:Type="String">&#45;-</Data></Cell>
    <Cell><Data ss:Type="String">2,3-bisphosphoglycerate-independent phosphoglycerate mutase (Fragment) OS=Prunus dulcis (Almond) PE=2 SV=1</Data></Cell>
    <Cell><Data ss:Type="String">Uncharacterized protein {ECO:0000313|EMBL:EPS73226.1} (Fragment) OS=Genlisea aurea PE=4 SV=1</Data></Cell>
    <Cell><Data ss:Type="String">PREDICTED: 2,3-bisphosphoglycerate-independent phosphoglycerate mutase-like [Malus domestica]</Data></Cell>
    <Cell><Data ss:Type="String">&#45;-</Data></Cell>
   </Row>
   <Row ss:AutoFitHeight="0">
    <Cell><Data ss:Type="String">Achn330711-TA</Data></Cell>
    <Cell><Data ss:Type="String">&#45;-</Data></Cell>
    <Cell><Data ss:Type="String">&#45;-</Data></Cell>
    <Cell><Data ss:Type="String">&#45;-</Data></Cell>
    <Cell><Data ss:Type="String">&#45;-</Data></Cell>
    <Cell><Data ss:Type="String">&#45;-</Data></Cell>
    <Cell><Data ss:Type="String">&#45;-</Data></Cell>
    <Cell><Data ss:Type="String">Calmodulin-binding family protein isoform 2 {ECO:0000313|EMBL:EOY29933.1} OS=Theobroma cacao (Cacao) PE=4 SV=1</Data></Cell>
    <Cell><Data ss:Type="String">Calmodulin-binding family protein isoform 2 [Theobroma cacao] </Data></Cell>
    <Cell><Data ss:Type="String">Vitis vinifera contig VV78X241396.15, whole genome shotgun sequence</Data></Cell>
   </Row>
   <Row ss:AutoFitHeight="0">
    <Cell><Data ss:Type="String">Achn109501-TA</Data></Cell>
    <Cell><Data ss:Type="String">&#45;-</Data></Cell>
    <Cell><Data ss:Type="String">Molecular Function: oxidoreductase activity (GO:0016491);; Biological Process: oxidation-reduction process (GO:0055114);; </Data></Cell>
    <Cell><Data ss:Type="String">&#45;-</Data></Cell>
    <Cell><Data ss:Type="String">Secondary metabolites biosynthesis, transport and catabolism </Data></Cell>
    <Cell><Data ss:Type="String">&#45;-</Data></Cell>
    <Cell><Data ss:Type="String">Short-chain dehydrogenase TIC 32, chloroplastic GN=TIC32 OS=Pisum sativum (Garden pea) PE=1 SV=1</Data></Cell>
    <Cell><Data ss:Type="String">Coffea canephora DH200=94 genomic scaffold, scaffold_22 {ECO:0000313|EMBL:CDP06637.1} OS=Coffea canephora (Robusta coffee) PE=3 SV=1</Data></Cell>
    <Cell><Data ss:Type="String">unnamed protein product [Coffea canephora]</Data></Cell>
    <Cell><Data ss:Type="String">Populus trichocarpa clone JGIACSB1077-L15, complete sequence</Data></Cell>
   </Row>
   <Row ss:AutoFitHeight="0">
    <Cell><Data ss:Type="String">Achn250551-TA</Data></Cell>
    <Cell><Data ss:Type="String">General function prediction only </Data></Cell>
    <Cell><Data ss:Type="String">Cellular Component: nucleus (GO:0005634);; Cellular Component: chromosome (GO:0005694);; Molecular Function: zinc ion binding (GO:0008270);; Molecular Function: histone-lysine N-methyltransferase activity (GO:0018024);; Biological Process: histone lysine methylation (GO:0034968);; Molecular Function: histone binding (GO:0042393);; </Data></Cell>
    <Cell><Data ss:Type="String">K11420|0|vvi:100263685|histone-lysine N-methyltransferase, H3 lysine-9 specific SUVH1; K11420 euchromatic histone-lysine N-methyltransferase [EC:2.1.1.43] (A)</Data></Cell>
    <Cell><Data ss:Type="String">&#45;-</Data></Cell>
    <Cell><Data ss:Type="String">SAD/SRA domain;; SET domain;; Pre-SET motif</Data></Cell>
    <Cell><Data ss:Type="String">Histone-lysine N-methyltransferase, H3 lysine-9 specific SUVH1 GN=SUVH1 OS=Nicotiana tabacum (Common tobacco) PE=1 SV=1</Data></Cell>
    <Cell><Data ss:Type="String">Putative uncharacterized protein {ECO:0000313|EMBL:CCB57157.1} OS=Vitis vinifera (Grape) PE=4 SV=1</Data></Cell>
    <Cell><Data ss:Type="String">PREDICTED: histone-lysine N-methyltransferase, H3 lysine-9 specific SUVH1 [Vitis vinifera]</Data></Cell>
    <Cell><Data ss:Type="String">Vitis vinifera contig VV78X201477.20, whole genome shotgun sequence</Data></Cell>
   </Row>
   <Row ss:AutoFitHeight="0">
    <Cell><Data ss:Type="String">Achn391071-TA</Data></Cell>
    <Cell><Data ss:Type="String">&#45;-</Data></Cell>
    <Cell><Data ss:Type="String">Molecular Function: substrate-specific transmembrane transporter activity (GO:0022891);; Biological Process: single-organism transport (GO:0044765);; </Data></Cell>
    <Cell><Data ss:Type="String">&#45;-</Data></Cell>
    <Cell><Data ss:Type="String">General function prediction only </Data></Cell>
    <Cell><Data ss:Type="String">Sugar (and other) transporter;; Major Facilitator Superfamily;; Sugar (and other) transporter;; Sugar (and other) transporter</Data></Cell>
    <Cell><Data ss:Type="String">Sugar transport protein 5 GN=STP5 OS=Arabidopsis thaliana (Mouse-ear cress) PE=2 SV=1</Data></Cell>
    <Cell><Data ss:Type="String">Uncharacterized protein {ECO:0000313|EMBL:KCW66517.1} (Fragment) OS=Eucalyptus grandis (Flooded gum) PE=3 SV=1</Data></Cell>
    <Cell><Data ss:Type="String">hypothetical protein EUGRSUZ_F003201, partial [Eucalyptus grandis]</Data></Cell>
    <Cell><Data ss:Type="String">&#45;-</Data></Cell>
   </Row>
   <Row ss:AutoFitHeight="0">
    <Cell><Data ss:Type="String">Achn096571-TA</Data></Cell>
    <Cell><Data ss:Type="String">&#45;-</Data></Cell>
    <Cell><Data ss:Type="String">&#45;-</Data></Cell>
    <Cell><Data ss:Type="String">K10747|9.10537e-40|sot:102604298|DNA ligase 1-like; K10747 DNA ligase 1 [EC:6.5.1.1 6.5.1.6 6.5.1.7] (A)</Data></Cell>
    <Cell><Data ss:Type="String">Replication, recombination and repair </Data></Cell>
    <Cell><Data ss:Type="String">&#45;-</Data></Cell>
    <Cell><Data ss:Type="String">DNA ligase 1 (Precursor) GN=LIG1 OS=Arabidopsis thaliana (Mouse-ear cress) PE=2 SV=2</Data></Cell>
    <Cell><Data ss:Type="String">Coffea canephora DH200=94 genomic scaffold, scaffold_27 {ECO:0000313|EMBL:CDP07806.1} OS=Coffea canephora (Robusta coffee) PE=4 SV=1</Data></Cell>
    <Cell><Data ss:Type="String">unnamed protein product [Coffea canephora]</Data></Cell>
    <Cell><Data ss:Type="String">PREDICTED: Prunus mume DNA ligase 1-like (LOC103326162), mRNA</Data></Cell>
   </Row>
   <Row ss:AutoFitHeight="0">
    <Cell><Data ss:Type="String">Achn015801-TA</Data></Cell>
    <Cell><Data ss:Type="String">Replication, recombination and repair </Data></Cell>
    <Cell><Data ss:Type="String">Molecular Function: RNA binding (GO:0003723);; Molecular Function: RNA-directed DNA polymerase activity (GO:0003964);; Biological Process: RNA-dependent DNA replication (GO:0006278);; Molecular Function: oxidoreductase activity (GO:0016491);; Biological Process: oxidation-reduction process (GO:0055114);; </Data></Cell>
    <Cell><Data ss:Type="String">&#45;-</Data></Cell>
    <Cell><Data ss:Type="String">General function prediction only </Data></Cell>
    <Cell><Data ss:Type="String">Reverse transcriptase (RNA-dependent DNA polymerase);; Zinc knuckle</Data></Cell>
    <Cell><Data ss:Type="String">RNA-directed DNA polymerase homolog OS=Oenothera berteroana (Bertero&amp;apos;s evening primrose) PE=4 SV=1</Data></Cell>
    <Cell><Data ss:Type="String">Putative uncharacterized protein {ECO:0000313|EMBL:CAN66051.1} OS=Vitis vinifera (Grape) PE=4 SV=1</Data></Cell>
    <Cell><Data ss:Type="String">hypothetical protein VITISV_018870 [Vitis vinifera]</Data></Cell>
    <Cell><Data ss:Type="String">Solanum lycopersicum chromosome ch05, complete genome</Data></Cell>
   </Row>
   <Row ss:AutoFitHeight="0">
    <Cell><Data ss:Type="String">Achn212801-TA</Data></Cell>
    <Cell><Data ss:Type="String">&#45;-</Data></Cell>
    <Cell><Data ss:Type="String">&#45;-</Data></Cell>
    <Cell><Data ss:Type="String">&#45;-</Data></Cell>
    <Cell><Data ss:Type="String">&#45;-</Data></Cell>
    <Cell><Data ss:Type="String">&#45;-</Data></Cell>
    <Cell><Data ss:Type="String">&#45;-</Data></Cell>
    <Cell><Data ss:Type="String">Putative uncharacterized protein {ECO:0000313|EMBL:CBI17154.3} OS=Vitis vinifera (Grape) PE=4 SV=1</Data></Cell>
    <Cell><Data ss:Type="String">PREDICTED: uncharacterized protein LOC100241419 [Vitis vinifera] </Data></Cell>
    <Cell><Data ss:Type="String">Solanum lycopersicum chromosome ch11, complete genome</Data></Cell>
   </Row>
   <Row ss:AutoFitHeight="0">
    <Cell><Data ss:Type="String">Achn008081-TA</Data></Cell>
    <Cell><Data ss:Type="String">&#45;-</Data></Cell>
    <Cell><Data ss:Type="String">Molecular Function: ubiquitin-protein ligase activity (GO:0004842);; Biological Process: protein ubiquitination (GO:0016567);; </Data></Cell>
    <Cell><Data ss:Type="String">K10575|1.2788e-10|rcu:RCOM_0464270|ubiquitin-conjugating enzyme E2 G, putative (EC:6.3.2.19); K10575 ubiquitin-conjugating enzyme E2 G1 [EC:6.3.2.19] (A)</Data></Cell>
    <Cell><Data ss:Type="String">Posttranslational modification, protein turnover, chaperones </Data></Cell>
    <Cell><Data ss:Type="String">&#45;-</Data></Cell>
    <Cell><Data ss:Type="String">Ubiquitin-conjugating enzyme E2 7 GN=UBC7 OS=Arabidopsis thaliana (Mouse-ear cress) PE=2 SV=1</Data></Cell>
    <Cell><Data ss:Type="String">Uncharacterized protein {ECO:0000313|EMBL:EMJ08553.1} OS=Prunus persica (Peach) PE=3 SV=1</Data></Cell>
    <Cell><Data ss:Type="String">hypothetical protein PRUPE_ppa012495mg [Prunus persica] </Data></Cell>
    <Cell><Data ss:Type="String">&#45;-</Data></Cell>
   </Row>
   <Row ss:AutoFitHeight="0">
    <Cell><Data ss:Type="String">Achn073981-TA</Data></Cell>
    <Cell><Data ss:Type="String">Cytoskeleton </Data></Cell>
    <Cell><Data ss:Type="String">Molecular Function: actin binding (GO:0003779);; Molecular Function: structural constituent of cytoskeleton (GO:0005200);; Molecular Function: ATP binding (GO:0005524);; Cellular Component: cytosol (GO:0005829);; Cellular Component: Arp2/3 protein complex (GO:0005885);; Biological Process: multidimensional cell growth (GO:0009825);; Biological Process: trichome morphogenesis (GO:0010090);; Biological Process: Arp2/3 complex-mediated actin nucleation (GO:0034314);; </Data></Cell>
    <Cell><Data ss:Type="String">K18584|4.07245e-85|vvi:100259418|actin-related protein 3; K18584 actin-related protein 3 (A)</Data></Cell>
    <Cell><Data ss:Type="String">Cytoskeleton </Data></Cell>
    <Cell><Data ss:Type="String">Actin</Data></Cell>
    <Cell><Data ss:Type="String">Actin-related protein 3 OS=Oryza sativa subsp. japonica (Rice) PE=2 SV=1</Data></Cell>
    <Cell><Data ss:Type="String">Uncharacterized protein {ECO:0000313|EMBL:EYU30597.1} OS=Erythranthe guttata (Yellow monkey flower) PE=3 SV=1</Data></Cell>
    <Cell><Data ss:Type="String">hypothetical protein MIMGU_mgv1a006817mg [Erythranthe guttata]</Data></Cell>
    <Cell><Data ss:Type="String">Vitis vinifera contig VV78X014760.5, whole genome shotgun sequence</Data></Cell>
   </Row>
   <Row ss:AutoFitHeight="0">
    <Cell><Data ss:Type="String">Achn360571-TA</Data></Cell>
    <Cell><Data ss:Type="String">&#45;-</Data></Cell>
    <Cell><Data ss:Type="String">Cellular Component: Golgi apparatus (GO:0005794);; Biological Process: microtubule nucleation (GO:0007020);; Cellular Component: integral component of membrane (GO:0016021);; </Data></Cell>
    <Cell><Data ss:Type="String">&#45;-</Data></Cell>
    <Cell><Data ss:Type="String">Function unknown </Data></Cell>
    <Cell><Data ss:Type="String">Lung seven transmembrane receptor;; Lung seven transmembrane receptor</Data></Cell>
    <Cell><Data ss:Type="String">Sm-like protein LSM1B {ECO:0000305} OS=Arabidopsis thaliana (Mouse-ear cress) PE=1 SV=1</Data></Cell>
    <Cell><Data ss:Type="String">Uncharacterized protein {ECO:0000313|EnsemblPlants:Solyc12g049390.1.1} OS=Solanum lycopersicum (Tomato) PE=4 SV=1</Data></Cell>
    <Cell><Data ss:Type="String">PREDICTED: transmembrane protein 87A-like [Sesamum indicum]</Data></Cell>
    <Cell><Data ss:Type="String">Vitis vinifera contig VV78X192487.4, whole genome shotgun sequence</Data></Cell>
   </Row>
   <Row ss:AutoFitHeight="0">
    <Cell><Data ss:Type="String">Achn360121-TA</Data></Cell>
    <Cell><Data ss:Type="String">General function prediction only </Data></Cell>
    <Cell><Data ss:Type="String">Biological Process: long-chain fatty acid metabolic process (GO:0001676);; Biological Process: defense response to insect (GO:0002213);; Biological Process: fatty acid biosynthetic process (GO:0006633);; Molecular Function: N-acetyltransferase activity (GO:0008080);; </Data></Cell>
    <Cell><Data ss:Type="String">K17972|5.13755e-19|sot:102590219|N-alpha-acetyltransferase 20-like; K17972 N-terminal acetyltransferase B complex catalytic subunit [EC:2.3.1.88] (A)</Data></Cell>
    <Cell><Data ss:Type="String">General function prediction only </Data></Cell>
    <Cell><Data ss:Type="String">Acetyltransferase (GNAT) family</Data></Cell>
    <Cell><Data ss:Type="String">&#45;-</Data></Cell>
    <Cell><Data ss:Type="String">Uncharacterized protein {ECO:0000313|EnsemblPlants:GLYMA19G33961.2} OS=Glycine max (Soybean) PE=4 SV=1</Data></Cell>
    <Cell><Data ss:Type="String">PREDICTED: N-alpha-acetyltransferase 20 isoform X2 [Solanum lycopersicum]</Data></Cell>
    <Cell><Data ss:Type="String">Solanum pennellii chromosome ch06, complete genome</Data></Cell>
   </Row>
   <Row ss:AutoFitHeight="0">
    <Cell><Data ss:Type="String">Achn227781-TA</Data></Cell>
    <Cell><Data ss:Type="String">&#45;-</Data></Cell>
    <Cell><Data ss:Type="String">Molecular Function: binding (GO:0005488);; Molecular Function: hydrolase activity (GO:0016787);; Cellular Component: intracellular membrane-bounded organelle (GO:0043231);; Biological Process: nucleic acid metabolic process (GO:0090304);; </Data></Cell>
    <Cell><Data ss:Type="String">K00558|7.7468e-65|pxb:103966689|DNA (cytosine-5)-methyltransferase CMT2-like; K00558 DNA (cytosine-5)-methyltransferase 1 [EC:2.1.1.37] (A)</Data></Cell>
    <Cell><Data ss:Type="String">General function prediction only </Data></Cell>
    <Cell><Data ss:Type="String">gag-polypeptide of LTR copia-type;; gag-polypeptide of LTR copia-type;; Zinc knuckle;; Permease family</Data></Cell>
    <Cell><Data ss:Type="String">Endonuclease OS=Nicotiana tabacum (Common tobacco) PE=2 SV=1</Data></Cell>
    <Cell><Data ss:Type="String">Retrotransposon protein, putative, Ty1-copia subclass {ECO:0000313|EMBL:ABA96825.1} OS=Oryza sativa subsp. japonica (Rice) PE=4 SV=1</Data></Cell>
    <Cell><Data ss:Type="String">putative gag protein [Coffea canephora]</Data></Cell>
    <Cell><Data ss:Type="String">PREDICTED: Vitis vinifera nucleobase-ascorbate transporter 1 (LOC100249876), transcript variant X2, mRNA</Data></Cell>
   </Row>
   <Row ss:AutoFitHeight="0">
    <Cell><Data ss:Type="String">Achn072541-TA</Data></Cell>
    <Cell><Data ss:Type="String">&#45;-</Data></Cell>
    <Cell><Data ss:Type="String">&#45;-</Data></Cell>
    <Cell><Data ss:Type="String">&#45;-</Data></Cell>
    <Cell><Data ss:Type="String">&#45;-</Data></Cell>
    <Cell><Data ss:Type="String">&#45;-</Data></Cell>
    <Cell><Data ss:Type="String">Protein STRUBBELIG-RECEPTOR FAMILY 3 (Precursor) GN=SRF3 OS=Arabidopsis thaliana (Mouse-ear cress) PE=2 SV=1</Data></Cell>
    <Cell><Data ss:Type="String">Strubbelig-receptor family 3 isoform 1 {ECO:0000313|EMBL:EOX99352.1} OS=Theobroma cacao (Cacao) PE=4 SV=1</Data></Cell>
    <Cell><Data ss:Type="String">Strubbelig-receptor family 3 isoform 1 [Theobroma cacao] </Data></Cell>
    <Cell><Data ss:Type="String">&#45;-</Data></Cell>
   </Row>
   <Row ss:AutoFitHeight="0">
    <Cell><Data ss:Type="String">Achn348371-TA</Data></Cell>
    <Cell><Data ss:Type="String">&#45;-</Data></Cell>
    <Cell><Data ss:Type="String">&#45;-</Data></Cell>
    <Cell><Data ss:Type="String">&#45;-</Data></Cell>
    <Cell><Data ss:Type="String">&#45;-</Data></Cell>
    <Cell><Data ss:Type="String">PMR5 N terminal Domain;; PMR5 N terminal Domain;; GDSL/SGNH-like Acyl-Esterase family found in Pmr5 and Cas1p;; GDSL/SGNH-like Acyl-Esterase family found in Pmr5 and Cas1p;; GDSL/SGNH-like Acyl-Esterase family found in Pmr5 and Cas1p</Data></Cell>
    <Cell><Data ss:Type="String">Protein trichome birefringence-like 11 GN=TBL11 OS=Arabidopsis thaliana (Mouse-ear cress) PE=2 SV=1</Data></Cell>
    <Cell><Data ss:Type="String">Trichome birefringence-like 11 isoform 3 {ECO:0000313|EMBL:EOY05570.1} (Fragment) OS=Theobroma cacao (Cacao) PE=4 SV=1</Data></Cell>
    <Cell><Data ss:Type="String">PREDICTED: protein trichome birefringence-like 11 isoform X2 [Sesamum indicum]</Data></Cell>
    <Cell><Data ss:Type="String">PREDICTED: Vitis vinifera protein trichome birefringence-like 10 (LOC100249456), mRNA</Data></Cell>
   </Row>
   <Row ss:AutoFitHeight="0">
    <Cell><Data ss:Type="String">Achn194811-TA</Data></Cell>
    <Cell><Data ss:Type="String">Posttranslational modification, protein turnover, chaperones </Data></Cell>
    <Cell><Data ss:Type="String">&#45;-</Data></Cell>
    <Cell><Data ss:Type="String">K09506|6.24223e-76|cmo:103494039|dnaJ homolog subfamily C member 21; K09506 DnaJ homolog subfamily A member 5 (A)</Data></Cell>
    <Cell><Data ss:Type="String">Posttranslational modification, protein turnover, chaperones </Data></Cell>
    <Cell><Data ss:Type="String">DnaJ domain</Data></Cell>
    <Cell><Data ss:Type="String">Chaperone protein dnaJ 39 GN=T2K10.3 OS=Arabidopsis thaliana (Mouse-ear cress) PE=2 SV=2</Data></Cell>
    <Cell><Data ss:Type="String">Uncharacterized protein {ECO:0000313|EMBL:KGN63724.1} OS=Cucumis sativus (Cucumber) PE=4 SV=1</Data></Cell>
    <Cell><Data ss:Type="String">PREDICTED: LOW QUALITY PROTEIN: dnaJ homolog subfamily C member 21 [Cucumis melo]</Data></Cell>
    <Cell><Data ss:Type="String">PREDICTED: Fragaria vesca subsp. vesca uncharacterized LOC101301015 (LOC101301015), mRNA</Data></Cell>
   </Row>
   <Row ss:AutoFitHeight="0">
    <Cell><Data ss:Type="String">Achn147721-TA</Data></Cell>
    <Cell><Data ss:Type="String">&#45;-</Data></Cell>
    <Cell><Data ss:Type="String">Cellular Component: chloroplast part (GO:0044434);; </Data></Cell>
    <Cell><Data ss:Type="String">&#45;-</Data></Cell>
    <Cell><Data ss:Type="String">&#45;-</Data></Cell>
    <Cell><Data ss:Type="String">&#45;-</Data></Cell>
    <Cell><Data ss:Type="String">Uncharacterized protein At4g37920, chloroplastic (Precursor) GN=At4g37920 OS=Arabidopsis thaliana (Mouse-ear cress) PE=1 SV=2</Data></Cell>
    <Cell><Data ss:Type="String">Putative uncharacterized protein {ECO:0000313|EMBL:CCB50031.1} OS=Vitis vinifera (Grape) PE=4 SV=1</Data></Cell>
    <Cell><Data ss:Type="String">unnamed protein product [Vitis vinifera]</Data></Cell>
    <Cell><Data ss:Type="String">Citrus clementina hypothetical protein (CICLE_v10025622mg) mRNA, complete cds</Data></Cell>
   </Row>
   <Row ss:AutoFitHeight="0">
    <Cell><Data ss:Type="String">Achn067321-TA</Data></Cell>
    <Cell><Data ss:Type="String">&#45;-</Data></Cell>
    <Cell><Data ss:Type="String">&#45;-</Data></Cell>
    <Cell><Data ss:Type="String">&#45;-</Data></Cell>
    <Cell><Data ss:Type="String">Replication, recombination and repair </Data></Cell>
    <Cell><Data ss:Type="String">DDE superfamily endonuclease;; Plant transposon protein</Data></Cell>
    <Cell><Data ss:Type="String">&#45;-</Data></Cell>
    <Cell><Data ss:Type="String">Putative uncharacterized protein {ECO:0000313|EMBL:CBI16187.3} OS=Vitis vinifera (Grape) PE=4 SV=1</Data></Cell>
    <Cell><Data ss:Type="String">PREDICTED: putative nuclease HARBI1 [Vitis vinifera] </Data></Cell>
    <Cell><Data ss:Type="String">Vitis vinifera contig VV78X084905.10, whole genome shotgun sequence</Data></Cell>
   </Row>
   <Row ss:AutoFitHeight="0">
    <Cell><Data ss:Type="String">Achn001931-TA</Data></Cell>
    <Cell><Data ss:Type="String">&#45;-</Data></Cell>
    <Cell><Data ss:Type="String">&#45;-</Data></Cell>
[truncated: 38,379,342 more chars]
