# Supplementary material for: Genome-wide DNA polymorphisms in four Actinidia arguta genotypes based on whole-genome re-sequencing
Source: PLoS One. 2020 Apr 10;15(4):e0219884. doi: 10.1371/journal.pone.0219884 (PMC7147731; doi:10.1371/journal.pone.0219884)
Supplement: S3 Table — (XML) [file pone.0219884.s005.xml]

<?xml version="1.0"?>
<?mso-application progid="Excel.Sheet"?>
<Workbook xmlns="urn:schemas-microsoft-com:office:spreadsheet"
 xmlns:o="urn:schemas-microsoft-com:office:office"
 xmlns:x="urn:schemas-microsoft-com:office:excel"
 xmlns:ss="urn:schemas-microsoft-com:office:spreadsheet"
 xmlns:html="http://www.w3.org/TR/REC-html40">
 <DocumentProperties xmlns="urn:schemas-microsoft-com:office:office">
  <Created>2006-09-16T00:00:00Z</Created>
  <LastSaved>2017-12-15T01:50:31Z</LastSaved>
  <Version>15.00</Version>
 </DocumentProperties>
 <OfficeDocumentSettings xmlns="urn:schemas-microsoft-com:office:office">
  <AllowPNG/>
  <RemovePersonalInformation/>
 </OfficeDocumentSettings>
 <ExcelWorkbook xmlns="urn:schemas-microsoft-com:office:excel">
  <WindowHeight>8748</WindowHeight>
  <WindowWidth>22020</WindowWidth>
  <WindowTopX>0</WindowTopX>
  <WindowTopY>0</WindowTopY>
  <ProtectStructure>False</ProtectStructure>
  <ProtectWindows>False</ProtectWindows>
 </ExcelWorkbook>
 <Styles>
  <Style ss:ID="Default" ss:Name="Normal">
   <Alignment ss:Vertical="Bottom"/>
   <Borders/>
   <Font ss:FontName="宋体" x:CharSet="134" ss:Size="11" ss:Color="#000000"/>
   <Interior/>
   <NumberFormat/>
   <Protection/>
  </Style>
  <Style ss:ID="s62" ss:Name="常规 3">
   <Alignment ss:Vertical="Center"/>
   <Borders/>
   <Font ss:FontName="宋体" x:CharSet="134" ss:Size="11" ss:Color="#000000"/>
   <Interior/>
   <NumberFormat/>
   <Protection/>
  </Style>
  <Style ss:ID="s64">
   <Alignment ss:Horizontal="Center" ss:Vertical="Bottom"/>
   <Borders>
    <Border ss:Position="Top" ss:LineStyle="Continuous" ss:Weight="1"/>
   </Borders>
  </Style>
  <Style ss:ID="s66">
   <Borders>
    <Border ss:Position="Top" ss:LineStyle="Continuous" ss:Weight="1"/>
   </Borders>
  </Style>
  <Style ss:ID="s67">
   <Borders/>
   <Font ss:FontName="宋体" x:CharSet="134" ss:Size="11"/>
   <Interior/>
  </Style>
  <Style ss:ID="s68">
   <Borders>
    <Border ss:Position="Bottom" ss:LineStyle="Continuous" ss:Weight="1"/>
   </Borders>
   <Font ss:FontName="宋体" x:CharSet="134" ss:Size="11"/>
   <Interior/>
  </Style>
  <Style ss:ID="s69">
   <Alignment ss:Vertical="Center"/>
   <Borders>
    <Border ss:Position="Bottom" ss:LineStyle="Continuous" ss:Weight="1"/>
   </Borders>
   <Font ss:FontName="宋体" x:CharSet="134" ss:Size="11"/>
   <Interior/>
  </Style>
  <Style ss:ID="s70">
   <Alignment ss:Vertical="Center"/>
   <Borders/>
   <Font ss:FontName="宋体" x:CharSet="134" ss:Size="11"/>
   <Interior/>
  </Style>
  <Style ss:ID="s72" ss:Parent="s62">
   <Borders/>
   <Font ss:FontName="宋体" x:CharSet="134" ss:Size="11"/>
   <Interior/>
  </Style>
  <Style ss:ID="s73" ss:Parent="s62">
   <Borders>
    <Border ss:Position="Bottom" ss:LineStyle="Continuous" ss:Weight="1"/>
   </Borders>
   <Font ss:FontName="宋体" x:CharSet="134" ss:Size="11"/>
   <Interior/>
  </Style>
 </Styles>
 <Worksheet ss:Name="Sheet1">
  <Table ss:ExpandedColumnCount="14" ss:ExpandedRowCount="16" x:FullColumns="1"
   x:FullRows="1" ss:DefaultRowHeight="14.55">
   <Column ss:AutoFitWidth="0" ss:Width="92.4"/>
   <Column ss:AutoFitWidth="0" ss:Width="244.79999999999998"/>
   <Column ss:AutoFitWidth="0" ss:Width="54.599999999999994"/>
   <Column ss:AutoFitWidth="0" ss:Width="64.8"/>
   <Column ss:Index="6" ss:AutoFitWidth="0" ss:Width="52.8"/>
   <Column ss:AutoFitWidth="0" ss:Width="63"/>
   <Column ss:Index="9" ss:AutoFitWidth="0" ss:Width="55.800000000000004"/>
   <Column ss:AutoFitWidth="0" ss:Width="63.599999999999994"/>
   <Column ss:Index="12" ss:AutoFitWidth="0" ss:Width="63"/>
   <Column ss:AutoFitWidth="0" ss:Width="64.2"/>
   <Row ss:AutoFitHeight="0">
    <Cell ss:MergeAcross="10" ss:StyleID="s64"><Data ss:Type="String">S3 Table. GO enrichment analysis in the four genotypes</Data></Cell>
    <Cell ss:StyleID="s66"/>
    <Cell ss:StyleID="s66"/>
    <Cell ss:StyleID="s66"/>
   </Row>
   <Row ss:AutoFitHeight="0">
    <Cell ss:StyleID="s67"/>
    <Cell ss:StyleID="s67"/>
    <Cell ss:StyleID="s67"><Data ss:Type="String">RB-3</Data></Cell>
    <Cell ss:StyleID="s67"/>
    <Cell ss:StyleID="s67"/>
    <Cell ss:StyleID="s67"><Data ss:Type="String">Hongbei male</Data></Cell>
    <Cell ss:StyleID="s67"/>
    <Cell ss:StyleID="s67"/>
    <Cell ss:StyleID="s67"><Data ss:Type="String">Kuilv male</Data></Cell>
    <Cell ss:StyleID="s67"/>
    <Cell ss:StyleID="s67"/>
    <Cell ss:StyleID="s67"><Data ss:Type="String">Yongfen male</Data></Cell>
    <Cell ss:StyleID="s67"/>
    <Cell ss:StyleID="s67"/>
   </Row>
   <Row ss:AutoFitHeight="0">
    <Cell ss:StyleID="s68"><Data ss:Type="String">GO ID</Data></Cell>
    <Cell ss:StyleID="s68"><Data ss:Type="String">Term</Data></Cell>
    <Cell ss:StyleID="s69"><Data ss:Type="String">Annotated</Data></Cell>
    <Cell ss:StyleID="s69"><Data ss:Type="String">Significant</Data></Cell>
    <Cell ss:StyleID="s68"><Data ss:Type="String">KS</Data></Cell>
    <Cell ss:StyleID="s69"><Data ss:Type="String">Annotated</Data></Cell>
    <Cell ss:StyleID="s69"><Data ss:Type="String">Significant</Data></Cell>
    <Cell ss:StyleID="s68"><Data ss:Type="String">KS</Data></Cell>
    <Cell ss:StyleID="s69"><Data ss:Type="String">Annotated</Data></Cell>
    <Cell ss:StyleID="s69"><Data ss:Type="String">Significant</Data></Cell>
    <Cell ss:StyleID="s68"><Data ss:Type="String">KS</Data></Cell>
    <Cell ss:StyleID="s69"><Data ss:Type="String">Annotated</Data></Cell>
    <Cell ss:StyleID="s69"><Data ss:Type="String">Significant</Data></Cell>
    <Cell ss:StyleID="s68"><Data ss:Type="String">KS</Data></Cell>
   </Row>
   <Row ss:AutoFitHeight="0">
    <Cell ss:StyleID="s70"><Data ss:Type="String">GO:0042631</Data></Cell>
    <Cell ss:StyleID="s70"><Data ss:Type="String">cellular response to water deprivation</Data></Cell>
    <Cell ss:StyleID="s70"><Data ss:Type="Number">19</Data></Cell>
    <Cell ss:StyleID="s70"><Data ss:Type="Number">1</Data></Cell>
    <Cell ss:StyleID="s70"><Data ss:Type="Number">2.2000000000000001E-3</Data></Cell>
    <Cell ss:StyleID="s72"><Data ss:Type="Number">19</Data></Cell>
    <Cell ss:StyleID="s72"><Data ss:Type="Number">1</Data></Cell>
    <Cell ss:StyleID="s72"><Data ss:Type="Number">2.2699999999999999E-3</Data></Cell>
    <Cell ss:StyleID="s70"><Data ss:Type="Number">19</Data></Cell>
    <Cell ss:StyleID="s70"><Data ss:Type="Number">1</Data></Cell>
    <Cell ss:StyleID="s70"><Data ss:Type="Number">2.2000000000000001E-3</Data></Cell>
    <Cell ss:StyleID="s70"><Data ss:Type="Number">19</Data></Cell>
    <Cell ss:StyleID="s70"><Data ss:Type="Number">1</Data></Cell>
    <Cell ss:StyleID="s70"><Data ss:Type="Number">2.5999999999999999E-3</Data></Cell>
   </Row>
   <Row ss:AutoFitHeight="0">
    <Cell ss:StyleID="s70"><Data ss:Type="String">GO:0043069</Data></Cell>
    <Cell ss:StyleID="s70"><Data ss:Type="String">negative regulation of programmed cell death</Data></Cell>
    <Cell ss:StyleID="s70"><Data ss:Type="Number">69</Data></Cell>
    <Cell ss:StyleID="s70"><Data ss:Type="Number">19</Data></Cell>
    <Cell ss:StyleID="s70"><Data ss:Type="Number">4.81E-3</Data></Cell>
    <Cell ss:StyleID="s72"><Data ss:Type="Number">69</Data></Cell>
    <Cell ss:StyleID="s72"><Data ss:Type="Number">18</Data></Cell>
    <Cell ss:StyleID="s72"><Data ss:Type="Number">2.1299999999999999E-3</Data></Cell>
    <Cell ss:StyleID="s70"><Data ss:Type="Number">69</Data></Cell>
    <Cell ss:StyleID="s70"><Data ss:Type="Number">18</Data></Cell>
    <Cell ss:StyleID="s70"><Data ss:Type="Number">2E-3</Data></Cell>
    <Cell ss:StyleID="s70"><Data ss:Type="Number">69</Data></Cell>
    <Cell ss:StyleID="s70"><Data ss:Type="Number">19</Data></Cell>
    <Cell ss:StyleID="s70"><Data ss:Type="Number">6.6E-3</Data></Cell>
   </Row>
   <Row ss:AutoFitHeight="0">
    <Cell ss:StyleID="s70"><Data ss:Type="String">GO:0010675</Data></Cell>
    <Cell ss:StyleID="s70"><Data ss:Type="String">regulation of cellular carbohydrate metabolic process</Data></Cell>
    <Cell ss:StyleID="s70"><Data ss:Type="Number">8</Data></Cell>
    <Cell ss:StyleID="s70"><Data ss:Type="Number">2</Data></Cell>
    <Cell ss:StyleID="s70"><Data ss:Type="Number">7.4599999999999996E-3</Data></Cell>
    <Cell ss:StyleID="s72"><Data ss:Type="Number">8</Data></Cell>
    <Cell ss:StyleID="s72"><Data ss:Type="Number">2</Data></Cell>
    <Cell ss:StyleID="s72"><Data ss:Type="Number">7.5599999999999999E-3</Data></Cell>
    <Cell ss:StyleID="s70"><Data ss:Type="Number">8</Data></Cell>
    <Cell ss:StyleID="s70"><Data ss:Type="Number">2</Data></Cell>
    <Cell ss:StyleID="s70"><Data ss:Type="Number">7.3000000000000001E-3</Data></Cell>
    <Cell ss:StyleID="s70"><Data ss:Type="Number">8</Data></Cell>
    <Cell ss:StyleID="s70"><Data ss:Type="Number">2</Data></Cell>
    <Cell ss:StyleID="s70"><Data ss:Type="Number">7.7000000000000002E-3</Data></Cell>
   </Row>
   <Row ss:AutoFitHeight="0">
    <Cell ss:StyleID="s70"><Data ss:Type="String">GO:0009095</Data></Cell>
    <Cell ss:StyleID="s70"><Data ss:Type="String">aromatic amino acid family biosynthetic process, prephenate pathway</Data></Cell>
    <Cell ss:StyleID="s70"><Data ss:Type="Number">14</Data></Cell>
    <Cell ss:StyleID="s70"><Data ss:Type="Number">1</Data></Cell>
    <Cell ss:StyleID="s70"><Data ss:Type="Number">7.6400000000000001E-3</Data></Cell>
    <Cell ss:StyleID="s72"><Data ss:Type="Number">14</Data></Cell>
    <Cell ss:StyleID="s72"><Data ss:Type="Number">1</Data></Cell>
    <Cell ss:StyleID="s72"><Data ss:Type="Number">7.5500000000000003E-3</Data></Cell>
    <Cell ss:StyleID="s70"><Data ss:Type="Number">14</Data></Cell>
    <Cell ss:StyleID="s70"><Data ss:Type="Number">1</Data></Cell>
    <Cell ss:StyleID="s70"><Data ss:Type="Number">7.4999999999999997E-3</Data></Cell>
    <Cell ss:StyleID="s70"><Data ss:Type="Number">14</Data></Cell>
    <Cell ss:StyleID="s70"><Data ss:Type="Number">0</Data></Cell>
    <Cell ss:StyleID="s70"><Data ss:Type="Number">1.5E-3</Data></Cell>
   </Row>
   <Row ss:AutoFitHeight="0">
    <Cell ss:StyleID="s70"><Data ss:Type="String">GO:0000373</Data></Cell>
    <Cell ss:StyleID="s70"><Data ss:Type="String">Group II intron splicing</Data></Cell>
    <Cell ss:StyleID="s70"><Data ss:Type="Number">6</Data></Cell>
    <Cell ss:StyleID="s70"><Data ss:Type="Number">0</Data></Cell>
    <Cell ss:StyleID="s70"><Data ss:Type="Number">8.0000000000000002E-3</Data></Cell>
    <Cell ss:StyleID="s72"><Data ss:Type="Number">6</Data></Cell>
    <Cell ss:StyleID="s72"><Data ss:Type="Number">0</Data></Cell>
    <Cell ss:StyleID="s72"><Data ss:Type="Number">8.0700000000000008E-3</Data></Cell>
    <Cell ss:StyleID="s70"><Data ss:Type="Number">6</Data></Cell>
    <Cell ss:StyleID="s70"><Data ss:Type="Number">0</Data></Cell>
    <Cell ss:StyleID="s70"><Data ss:Type="Number">8.0000000000000002E-3</Data></Cell>
    <Cell ss:StyleID="s70"><Data ss:Type="Number">6</Data></Cell>
    <Cell ss:StyleID="s70"><Data ss:Type="Number">0</Data></Cell>
    <Cell ss:StyleID="s70"><Data ss:Type="Number">8.6999999999999994E-3</Data></Cell>
   </Row>
   <Row ss:AutoFitHeight="0">
    <Cell ss:StyleID="s70"><Data ss:Type="String">GO:0006591</Data></Cell>
    <Cell ss:StyleID="s70"><Data ss:Type="String">ornithine metabolic process</Data></Cell>
    <Cell ss:StyleID="s70"><Data ss:Type="Number">6</Data></Cell>
    <Cell ss:StyleID="s70"><Data ss:Type="Number">0</Data></Cell>
    <Cell ss:StyleID="s70"><Data ss:Type="Number">8.8900000000000003E-3</Data></Cell>
    <Cell ss:StyleID="s72"><Data ss:Type="Number">6</Data></Cell>
    <Cell ss:StyleID="s72"><Data ss:Type="Number">0</Data></Cell>
    <Cell ss:StyleID="s72"><Data ss:Type="Number">8.9599999999999992E-3</Data></Cell>
    <Cell ss:StyleID="s70"><Data ss:Type="Number">6</Data></Cell>
    <Cell ss:StyleID="s70"><Data ss:Type="Number">0</Data></Cell>
    <Cell ss:StyleID="s70"><Data ss:Type="Number">8.6999999999999994E-3</Data></Cell>
    <Cell ss:StyleID="s70"><Data ss:Type="Number">6</Data></Cell>
    <Cell ss:StyleID="s70"><Data ss:Type="Number">0</Data></Cell>
    <Cell ss:StyleID="s70"><Data ss:Type="Number">9.1999999999999998E-3</Data></Cell>
   </Row>
   <Row ss:AutoFitHeight="0">
    <Cell ss:StyleID="s70"><Data ss:Type="String">GO:0015770</Data></Cell>
    <Cell ss:StyleID="s70"><Data ss:Type="String">sucrose transport</Data></Cell>
    <Cell ss:StyleID="s70"><Data ss:Type="Number">7</Data></Cell>
    <Cell ss:StyleID="s70"><Data ss:Type="Number">2</Data></Cell>
    <Cell ss:StyleID="s70"><Data ss:Type="Number">9.6799999999999994E-3</Data></Cell>
    <Cell ss:StyleID="s72"><Data ss:Type="Number">7</Data></Cell>
    <Cell ss:StyleID="s72"><Data ss:Type="Number">2</Data></Cell>
    <Cell ss:StyleID="s72"><Data ss:Type="Number">9.7400000000000004E-3</Data></Cell>
    <Cell ss:StyleID="s70"><Data ss:Type="Number">7</Data></Cell>
    <Cell ss:StyleID="s70"><Data ss:Type="Number">2</Data></Cell>
    <Cell ss:StyleID="s70"><Data ss:Type="Number">9.4999999999999998E-3</Data></Cell>
    <Cell ss:StyleID="s70"><Data ss:Type="Number">7</Data></Cell>
    <Cell ss:StyleID="s70"><Data ss:Type="Number">2</Data></Cell>
    <Cell ss:StyleID="s70"><Data ss:Type="Number">9.9000000000000008E-3</Data></Cell>
   </Row>
   <Row ss:AutoFitHeight="0">
    <Cell ss:StyleID="s70"><Data ss:Type="String">GO:0032509</Data></Cell>
    <Cell ss:StyleID="s70"><Data ss:Type="String">endosome transport via multivesicular body sorting pathway</Data></Cell>
    <Cell ss:StyleID="s70"><Data ss:Type="Number">8</Data></Cell>
    <Cell ss:StyleID="s70"><Data ss:Type="Number">0</Data></Cell>
    <Cell ss:StyleID="s70"><Data ss:Type="Number">9.7400000000000004E-3</Data></Cell>
    <Cell ss:StyleID="s72"><Data ss:Type="Number">8</Data></Cell>
    <Cell ss:StyleID="s72"><Data ss:Type="Number">0</Data></Cell>
    <Cell ss:StyleID="s72"><Data ss:Type="Number">9.6600000000000002E-3</Data></Cell>
    <Cell ss:StyleID="s70"><Data ss:Type="Number">8</Data></Cell>
    <Cell ss:StyleID="s70"><Data ss:Type="Number">0</Data></Cell>
    <Cell ss:StyleID="s70"><Data ss:Type="Number">9.4999999999999998E-3</Data></Cell>
    <Cell ss:StyleID="s70"><Data ss:Type="Number">8</Data></Cell>
    <Cell ss:StyleID="s70"><Data ss:Type="Number">0</Data></Cell>
    <Cell ss:StyleID="s70"><Data ss:Type="Number">1.09E-2</Data></Cell>
   </Row>
   <Row ss:AutoFitHeight="0">
    <Cell ss:StyleID="s70"><Data ss:Type="String">GO:0006487</Data></Cell>
    <Cell ss:StyleID="s70"><Data ss:Type="String">protein N-linked glycosylation</Data></Cell>
    <Cell ss:StyleID="s70"><Data ss:Type="Number">45</Data></Cell>
    <Cell ss:StyleID="s70"><Data ss:Type="Number">11</Data></Cell>
    <Cell ss:StyleID="s70"><Data ss:Type="Number">1.0189999999999999E-2</Data></Cell>
    <Cell ss:StyleID="s72"><Data ss:Type="Number">45</Data></Cell>
    <Cell ss:StyleID="s72"><Data ss:Type="Number">12</Data></Cell>
    <Cell ss:StyleID="s72"><Data ss:Type="Number">1.0449999999999999E-2</Data></Cell>
    <Cell ss:StyleID="s70"><Data ss:Type="Number">45</Data></Cell>
    <Cell ss:StyleID="s70"><Data ss:Type="Number">10</Data></Cell>
    <Cell ss:StyleID="s70"><Data ss:Type="Number">9.9000000000000008E-3</Data></Cell>
    <Cell ss:StyleID="s70"><Data ss:Type="Number">45</Data></Cell>
    <Cell ss:StyleID="s70"><Data ss:Type="Number">11</Data></Cell>
    <Cell ss:StyleID="s70"><Data ss:Type="Number">1.21E-2</Data></Cell>
   </Row>
   <Row ss:AutoFitHeight="0">
    <Cell ss:StyleID="s70"><Data ss:Type="String">GO:0006633</Data></Cell>
    <Cell ss:StyleID="s70"><Data ss:Type="String">fatty acid biosynthetic process</Data></Cell>
    <Cell ss:StyleID="s70"><Data ss:Type="Number">172</Data></Cell>
    <Cell ss:StyleID="s70"><Data ss:Type="Number">52</Data></Cell>
    <Cell ss:StyleID="s70"><Data ss:Type="Number">1.043E-2</Data></Cell>
    <Cell ss:StyleID="s72"><Data ss:Type="Number">172</Data></Cell>
    <Cell ss:StyleID="s72"><Data ss:Type="Number">53</Data></Cell>
    <Cell ss:StyleID="s72"><Data ss:Type="Number">1.6310000000000002E-2</Data></Cell>
    <Cell ss:StyleID="s70"><Data ss:Type="Number">172</Data></Cell>
    <Cell ss:StyleID="s70"><Data ss:Type="Number">54</Data></Cell>
    <Cell ss:StyleID="s70"><Data ss:Type="Number">1.5100000000000001E-2</Data></Cell>
    <Cell ss:StyleID="s70"><Data ss:Type="Number">172</Data></Cell>
    <Cell ss:StyleID="s70"><Data ss:Type="Number">52</Data></Cell>
    <Cell ss:StyleID="s70"><Data ss:Type="Number">1.6400000000000001E-2</Data></Cell>
   </Row>
   <Row ss:AutoFitHeight="0">
    <Cell ss:StyleID="s70"><Data ss:Type="String">GO:0001666</Data></Cell>
    <Cell ss:StyleID="s70"><Data ss:Type="String">response to hypoxia</Data></Cell>
    <Cell ss:StyleID="s70"><Data ss:Type="Number">17</Data></Cell>
    <Cell ss:StyleID="s70"><Data ss:Type="Number">7</Data></Cell>
    <Cell ss:StyleID="s70"><Data ss:Type="Number">1.103E-2</Data></Cell>
    <Cell ss:StyleID="s72"><Data ss:Type="Number">17</Data></Cell>
    <Cell ss:StyleID="s72"><Data ss:Type="Number">7</Data></Cell>
    <Cell ss:StyleID="s72"><Data ss:Type="Number">1.1089999999999999E-2</Data></Cell>
    <Cell ss:StyleID="s70"><Data ss:Type="Number">17</Data></Cell>
    <Cell ss:StyleID="s70"><Data ss:Type="Number">7</Data></Cell>
    <Cell ss:StyleID="s70"><Data ss:Type="Number">1.0699999999999999E-2</Data></Cell>
    <Cell ss:StyleID="s70"><Data ss:Type="Number">17</Data></Cell>
    <Cell ss:StyleID="s70"><Data ss:Type="Number">7</Data></Cell>
    <Cell ss:StyleID="s70"><Data ss:Type="Number">1.1299999999999999E-2</Data></Cell>
   </Row>
   <Row ss:AutoFitHeight="0">
    <Cell ss:StyleID="s70"><Data ss:Type="String">GO:0036293</Data></Cell>
    <Cell ss:StyleID="s70"><Data ss:Type="String">response to decreased oxygen levels</Data></Cell>
    <Cell ss:StyleID="s70"><Data ss:Type="Number">17</Data></Cell>
    <Cell ss:StyleID="s70"><Data ss:Type="Number">7</Data></Cell>
    <Cell ss:StyleID="s70"><Data ss:Type="Number">1.103E-2</Data></Cell>
    <Cell ss:StyleID="s72"><Data ss:Type="Number">17</Data></Cell>
    <Cell ss:StyleID="s72"><Data ss:Type="Number">7</Data></Cell>
    <Cell ss:StyleID="s72"><Data ss:Type="Number">1.1089999999999999E-2</Data></Cell>
    <Cell ss:StyleID="s70"><Data ss:Type="Number">17</Data></Cell>
    <Cell ss:StyleID="s70"><Data ss:Type="Number">7</Data></Cell>
    <Cell ss:StyleID="s70"><Data ss:Type="Number">1.0699999999999999E-2</Data></Cell>
    <Cell ss:StyleID="s70"><Data ss:Type="Number">17</Data></Cell>
    <Cell ss:StyleID="s70"><Data ss:Type="Number">7</Data></Cell>
    <Cell ss:StyleID="s70"><Data ss:Type="Number">1.1299999999999999E-2</Data></Cell>
   </Row>
   <Row ss:AutoFitHeight="0">
    <Cell ss:StyleID="s69"><Data ss:Type="String">GO:0070482</Data></Cell>
    <Cell ss:StyleID="s69"><Data ss:Type="String">response to oxygen levels</Data></Cell>
    <Cell ss:StyleID="s69"><Data ss:Type="Number">17</Data></Cell>
    <Cell ss:StyleID="s69"><Data ss:Type="Number">7</Data></Cell>
    <Cell ss:StyleID="s69"><Data ss:Type="Number">1.103E-2</Data></Cell>
    <Cell ss:StyleID="s73"><Data ss:Type="Number">17</Data></Cell>
    <Cell ss:StyleID="s73"><Data ss:Type="Number">7</Data></Cell>
    <Cell ss:StyleID="s73"><Data ss:Type="Number">1.1089999999999999E-2</Data></Cell>
    <Cell ss:StyleID="s69"><Data ss:Type="Number">17</Data></Cell>
    <Cell ss:StyleID="s69"><Data ss:Type="Number">7</Data></Cell>
    <Cell ss:StyleID="s69"><Data ss:Type="Number">1.0699999999999999E-2</Data></Cell>
    <Cell ss:StyleID="s69"><Data ss:Type="Number">17</Data></Cell>
    <Cell ss:StyleID="s69"><Data ss:Type="Number">7</Data></Cell>
    <Cell ss:StyleID="s69"><Data ss:Type="Number">1.1299999999999999E-2</Data></Cell>
   </Row>
  </Table>
  <WorksheetOptions xmlns="urn:schemas-microsoft-com:office:excel">
   <PageSetup>
    <Header x:Margin="0.3"/>
    <Footer x:Margin="0.3"/>
    <PageMargins x:Bottom="0.75" x:Left="0.7" x:Right="0.7" x:Top="0.75"/>
   </PageSetup>
   <Unsynced/>
   <Print>
    <ValidPrinterInfo/>
    <PaperSizeIndex>9</PaperSizeIndex>
    <VerticalResolution>0</VerticalResolution>
   </Print>
   <Selected/>
   <Panes>
    <Pane>
     <Number>3</Number>
     <RangeSelection>R1C1:R1C11</RangeSelection>
    </Pane>
   </Panes>
   <ProtectObjects>False</ProtectObjects>
   <ProtectScenarios>False</ProtectScenarios>
  </WorksheetOptions>
 </Worksheet>
</Workbook>
