# Supplementary material for: Genome-wide DNA polymorphisms in four Actinidia arguta genotypes based on whole-genome re-sequencing
Source: PLoS One. 2020 Apr 10;15(4):e0219884. doi: 10.1371/journal.pone.0219884 (PMC7147731; doi:10.1371/journal.pone.0219884)
Supplement: S4 Table — (XML) [file pone.0219884.s006.xml]

<?xml version="1.0"?>
<?mso-application progid="Excel.Sheet"?>
<Workbook xmlns="urn:schemas-microsoft-com:office:spreadsheet"
 xmlns:o="urn:schemas-microsoft-com:office:office"
 xmlns:x="urn:schemas-microsoft-com:office:excel"
 xmlns:ss="urn:schemas-microsoft-com:office:spreadsheet"
 xmlns:html="http://www.w3.org/TR/REC-html40">
 <DocumentProperties xmlns="urn:schemas-microsoft-com:office:office">
  <Created>2006-09-16T00:00:00Z</Created>
  <LastSaved>2017-12-15T01:51:47Z</LastSaved>
  <Version>15.00</Version>
 </DocumentProperties>
 <OfficeDocumentSettings xmlns="urn:schemas-microsoft-com:office:office">
  <AllowPNG/>
  <RemovePersonalInformation/>
 </OfficeDocumentSettings>
 <ExcelWorkbook xmlns="urn:schemas-microsoft-com:office:excel">
  <WindowHeight>8748</WindowHeight>
  <WindowWidth>22020</WindowWidth>
  <WindowTopX>0</WindowTopX>
  <WindowTopY>0</WindowTopY>
  <ProtectStructure>False</ProtectStructure>
  <ProtectWindows>False</ProtectWindows>
 </ExcelWorkbook>
 <Styles>
  <Style ss:ID="Default" ss:Name="Normal">
   <Alignment ss:Vertical="Bottom"/>
   <Borders/>
   <Font ss:FontName="宋体" x:CharSet="134" ss:Size="11" ss:Color="#000000"/>
   <Interior/>
   <NumberFormat/>
   <Protection/>
  </Style>
  <Style ss:ID="s63">
   <Alignment ss:Horizontal="Center" ss:Vertical="Bottom"/>
   <Font ss:FontName="宋体" x:CharSet="134" ss:Size="14" ss:Color="#000000"/>
  </Style>
  <Style ss:ID="s64">
   <Alignment ss:Vertical="Center"/>
  </Style>
 </Styles>
 <Worksheet ss:Name="Sheet1">
  <Table ss:ExpandedColumnCount="9" ss:ExpandedRowCount="4" x:FullColumns="1"
   x:FullRows="1" ss:DefaultRowHeight="14.55">
   <Column ss:AutoFitWidth="0" ss:Width="119.4"/>
   <Column ss:AutoFitWidth="0" ss:Width="91.199999999999989"/>
   <Column ss:Index="9" ss:AutoFitWidth="0" ss:Width="53.400000000000006"/>
   <Row ss:AutoFitHeight="0" ss:Height="17.55">
    <Cell ss:MergeAcross="8" ss:StyleID="s63"><Data ss:Type="String">S4 Table. The genes of the Go category related to cold resistance</Data></Cell>
   </Row>
   <Row ss:AutoFitHeight="0">
    <Cell ss:StyleID="s64"><Data ss:Type="String">response to cold</Data></Cell>
    <Cell ss:StyleID="s64"><Data ss:Type="String">Achn002191-TA;Achn216451-TA;Achn307611-TA;Achn030601-TA;Achn040361-TA;Achn262331-TA;Achn175391-TA;Achn159971-TA;Achn279691-TA;Achn186891-TA;Achn046981-TA;Achn072771-TA;Achn260881-TA;Achn343851-TA;Achn027501-TA;Achn167711-TA;Achn159771-TA;Achn060641-TA;Achn009431-TA;Achn051741-TA;Achn375951-TA;Achn035841-TA;Achn343181-TA;Achn072151-TA;Achn330241-TA;Achn051131-TA;Achn324841-TA;Achn094951-TA;Achn160051-TA;Achn186491-TA;Achn172321-TA;Achn346071-TA;Achn131931-TA;Achn292231-TA;Achn322471-TA;Achn051211-TA;Achn180321-TA;Achn314681-TA;Achn184891-TA;Achn137441-TA;Achn172181-TA;Achn243801-TA;Achn374161-TA;Achn364311-TA;Achn254081-TA;Achn375871-TA;Achn091941-TA;Achn376421-TA;Achn151771-TA;Achn065761-TA;Achn322651-TA;Achn357721-TA;Achn271371-TA;Achn195321-TA;Achn296061-TA;Achn044681-TA;Achn252301-TA;Achn368461-TA;Achn221911-TA;Achn074341-TA;Achn346941-TA;Achn042011-TA;Achn262891-TA;Achn156041-TA;Achn000971-TA;Achn054161-TA;Achn336201-TA;Achn047931-TA;Achn061881-TA;Achn274471-TA;Achn184051-TA;Achn157861-TA;Achn001191-TA;Achn182811-TA;Achn287141-TA;Achn046531-TA;Achn108461-TA;Achn089881-TA;Achn181111-TA;Achn311381-TA;Achn054181-TA;Achn243431-TA;Achn024881-TA;Achn306781-TA;Achn180891-TA;Achn009881-TA;Achn363621-TA;Achn052831-TA;Achn132381-TA;Achn030011-TA;Achn286671-TA;Achn231061-TA;Achn228571-TA;Achn373251-TA;Achn061911-TA;Achn233741-TA;Achn008641-TA;Achn178151-TA;Achn171901-TA;Achn348161-TA</Data></Cell>
   </Row>
   <Row ss:AutoFitHeight="0">
    <Cell ss:StyleID="s64"><Data ss:Type="String">cold acclimation</Data></Cell>
    <Cell ss:StyleID="s64"><Data ss:Type="String">Achn361341-TA;Achn204591-TA;Achn279981-TA;Achn284451-TA;Achn185401-TA</Data></Cell>
   </Row>
   <Row ss:AutoFitHeight="0">
    <Cell ss:StyleID="s64"><Data ss:Type="String">cellular response to cold</Data></Cell>
    <Cell ss:StyleID="s64"><Data ss:Type="String">Achn377361-TA;Achn144351-TA;Achn122731-TA</Data></Cell>
   </Row>
  </Table>
  <WorksheetOptions xmlns="urn:schemas-microsoft-com:office:excel">
   <PageSetup>
    <Header x:Margin="0.3"/>
    <Footer x:Margin="0.3"/>
    <PageMargins x:Bottom="0.75" x:Left="0.7" x:Right="0.7" x:Top="0.75"/>
   </PageSetup>
   <Unsynced/>
   <Print>
    <ValidPrinterInfo/>
    <PaperSizeIndex>9</PaperSizeIndex>
    <VerticalResolution>0</VerticalResolution>
   </Print>
   <Selected/>
   <Panes>
    <Pane>
     <Number>3</Number>
     <RangeSelection>R1C1:R1C9</RangeSelection>
    </Pane>
   </Panes>
   <ProtectObjects>False</ProtectObjects>
   <ProtectScenarios>False</ProtectScenarios>
  </WorksheetOptions>
 </Worksheet>
</Workbook>
